# Supplementary material for: Presumptive risk factors for monkeypox in rural communities in the Democratic Republic of the Congo
Source: PLoS One. 2017 Feb 13;12(2):e0168664. doi: 10.1371/journal.pone.0168664 (PMC5305065; doi:10.1371/journal.pone.0168664)
Supplement: S3 Appendix — Unanalyzed data from all questionnaires. (XLSX) [file pone.0168664.s003.xlsx]

## Sheet: Survey information
SurveyID	Interviewee number	Village	District	Departement	Age	Sex	Occupation	# Of Females	# of Males	FloorDIRT	FloorCEMENT	FloorPave	FloorOTHER	WallMUD	WallWood	WallBRICK	WallBARK	WallOTHER	RoofTHATCH	RoofMETAL	RoofOTHER	DoorBOARD	DoorMETAL	DoorWOOD	DoorTigPALM	DoorOTHER	ForActHUNT	ForActAGRI	ForActFIREWOOD	ForActPICKING	ForACT COLLH2O	ForActOTHER	Rodents Bite?	Find Dead Mokey?	YesEAT	Yes PickUp	YesManipulate	YesLeaveIt	Duration in the village	Source (Spring)	Riviere (River)	Mare d'eau (Pond Water)	River (fleuve)	Well (puits)	Rainwater (eau de pluie)	WaterG	Other (autres)	WaterHOther	Do not own animals
9269	6			Monkoto	24	2	pupil																																24	-1	0	0	-1	0	0		0
9230	11		Tshuapa	Monkoto	6	2	pupil																																	-1	-1	0	0	0	-1		0
6347	25			Boende	35	2	farmer			-1	0	0		0	0	-1	0		-1	0		0	0	-1	0		0	-1	-1	-1	-1			0					16	0	0	0	0	0	0	0	0		-1
6163																											-1	-1	-1	0	-1			0					-1	0	0	0	0	0	0	0	0		0
186	121	Bafake		Equateur	37	2	housewife																																	-1	0	-1	0	0	-1	0	0		-1
185	125	Bafake		Equateur	26	2	housewife																																	-1	0	0	0	0	0	-1	0		0
43	122	Bafake		Equateur	13	2	pupil																																	-1	0	0	0	0	0	-1	0		0
42	129	Bafake		Equateur	15	1	pupil																																	-1	0	0	0	0	-1	0	0		-1
37	128	Bafake		Equateur	20	1	Unemployed																																	-1	0	0	0	0	-1	0	0		0
36	127	Bafake		Equateur	21	1	pupil																																	-1	0	0	0	0	0	0	0		0
6177	85	Baongo		Boende	40	1	state employee			-1	0	0		0	0	-1	0		-1	0		-1	0	0	0														40	0	0	0	0	0	0	0	0		0
6175	84	Baongo		Boende	35	1	peasant			-1	0	0		0	0	-1	0		-1	0		-1	0	0	0		0	-1	-1	0	0	peche		0					20	0	0	0	0	0	0	0	0		0
6174	83	Baongo			33	2	Nenajere			-1	0	0		0	0	-1	0		-1	0		0	0	0	-1		0	-1	-1	0	0			0					33	0	0	0	0	0	0	0	0		-1
6173	82	Baongo		Boende	36	1	Nenajere			-1	0	0		0	0	-1	0		-1	0		-1	0	0	0		-1	-1	0	0	0	Peche		0					30	0	0	0	0	0	0	0	0		0
6172	81	Baongo		Boende	30	2	Nenajere			-1	0	0		0	0	-1	0		-1	0		-1	0	0	0		0	-1	-1	0	-1			0					30	0	0	0	0	0	0	0	0		0
6171	80	Baongo		Boende	42	2	peasant			-1	0	0		0	0	-1	0		-1	0		-1	0	0	0		0	-1	-1	0	-1			0					42	0	0	0	0	0	0	0	0		-1
6170	79	Baongo		Boende	52	1	peasant, state employee			-1	0	0		-1	0	-1	0		-1	0		-1	0	0	0		-1	-1	-1	0	0			0					50	0	0	0	0	0	0	0	0		0
6146	87	Baongo		Boende	42	2				-1	0	0		0	0	-1	0		-1	0		-1	0	0	0		0	-1	-1	0	-1			0					25	0	0	0	0	0	0	0	0		0
6145	86	Baongo		Boende	55	2	state employee			-1	0	0		0	0	-1	0		-1	0		-1	0	0	0		0	-1	-1	0	0			0					55	0	0	0	0	0	0	0	0		0
9286	2	Belingo	Tshuapa	Monkoto	9	1	pupil																																	-1	0	0	0	0	0		0
9285	1	Belingo	Tshuapa	Monkoto	83	1	Chief of Group																																	-1	0	0	0	0	0		0
9284	11	Belingo	Tshuapa	Monkoto	66	1	forest explorer																																	-1	0	0	0	0	-1		0
9283	12	Belingo	Tshuapa	Monkoto	49	1	Responsible																																	-1	0	0	0	0	0		0
9282	13	Belingo	Tshuapa	Monkoto	51	1	hunter																																	-1	0	0	0	0	0		0
9281	14	Belingo	Tshuapa	Monkoto	48	2	married																																	-1	0	0	0	0	0		0
9280	15	Belingo	Tshuapa	Monkoto	50	2	married																																	-1	0	0	0	0	0		0
9279	10	Belingo	Tshuapa	Monkoto	19	2	pupil																																	-1	0	0	0	0	0		0
9278	6	Belingo	Tshuapa	Monkoto	24	2	married																																	-1	0	0	0	0	0		0
9277	5	Belingo	Tshuapa	Monkoto	23	2	unmarried																																	-1	0	0	0	0	-1		0
9276	3	Belingo	Tshuapa	Monkoto	26	2	married																																	-1	0	0	0	0	0		0
9275	1	Belingo	Tshuapa	Monkoto	35	2	married																																	-1	0	0	0	0	0		0
9274	1	Belingo	Tshuapa	Monkoto	26	2	peasant																																	-1	0	0	0	0	-1		0
9273	2	Belingo	Tshuapa	Monkoto	29	2	peasant																																	-1	0	0	0	0	0		0
9272	3	Belingo	Tshuapa	Monkoto	24	2	peasant																																	-1	0	0	0	0	-1		0
9271	4	Belingo	Tshuapa	Monkoto	28	2	pupil																																	-1	0	0	0	0	0		0
9246	6	Belingo	Tshuapa	Monkoto	32	2	pupil																																	-1	0	0	0	0	-1		0
9245	5	Belingo	Tshuapa	Monkoto	33	2	pupil																																	-1	0	0	0	0	-1		0
9244	18	Belingo	Tshuapa	Monkoto	27	1	hunter																																	-1	0	0	0	0	0		0
9243	17	Belingo	Tshuapa	Monkoto	22	1	peasant																																	-1	0	0	0	0	0		0
9242	9	Belingo	Tshuapa	Monkoto	20	1	pupil																																	-1	0	0	0	0	0		0
9241	8	Belingo	Tshuapa	Monkoto	23	1	pupil																																	-1	0	0	0	0	0		0
9240	4	Belingo	Tshuapa	Monkoto	28	1	pupil																																	-1	0	0	0	0	0		0
9239	2	Belingo	Tshuapa	Monkoto	19	1	peasant																																	-1	0	0	0	0	0		0
9238	15	Belingo	Tshuapa	Monkoto	26	1	teacher																																	-1	0	0	0	0	0		0
292	255	Bianga		Equateur	58	1	chief of the sector, farmer																																7	-1	0	0	0	0	-1	-1	0		0
291	254	Bianga		Equateur	31	1	farmer, professor																																21	-1	0	0	0	0	0	-1	0		0
290	253	Bianga		Equateur	34	1	farmer, professor																																21	-1	0	0	0	0	0	-1	0		0
269	272	Bianga		Equateur	52	1	chief of the locals, farmer																																30	-1	0	0	0	0	0	-1	-1	Dogs and guinea pigs inside house	0
268	271	Bianga		Equateur	52	1	farmer, hunter																																48	-1	0	0	0	0	0	-1	0		0
183	270	Bianga		Equateur	48	1	farmer, hunter																																48	-1	0	0	0	0	-1	-1	0		0
182	269	Bianga		Equateur	35	1	teacher																																30	-1	0	0	0	0	0	-1	0		0
181	268	Bianga		Equateur	48	1	farmer, hunter																																48	-1	0	0	0	0	0	0	-1	In the house	0
180	267	Bianga		Equateur	42	1	hunter																																42	-1	0	0	0	0	-1	-1	-1	In the house	0
179	266	Bianga		Equateur	61	1	farmer																																61	-1	0	0	0	0	0	-1	-1	In the house	0
178	265	Bianga		equateur	54	1	teacher																																54	-1	0	0	0	0	-1	-1	-1	The poultry eat & drink in the house	0
177	264	Bianga		Equateur	52	1	hunter																																52	-1	0	0	0	0	-1	0	0		-1
176	263	Bianga		Equateur	47	1	clerk, hunter																																11	-1	0	0	0	0	-1	0	-1	The house	0
175	262	Bianga		Equateur	59	1	farmer, hunter																																59	-1	0	0	0	0	-1	-1	-1	In the house	0
174	261	Bianga		Equateur	58	2	distillation of alcoholic beverages																																58	-1	0	0	0	0	-1	-1	-1	The house & W.C.	0
173	260	Bianga		Equateur	69	2	housewife																																	-1	0	0	0	0	0	-1	0		0
172	259	Bianga		Equateur	59	2	housewife																																40	-1	0	0	0	0	0	-1	-1	In the house	0
171	258	Bianga		Equateur	59	2	farmer																																3	-1	0	0	0	0	0	-1	-1	In the house	0
170	257	Bianga		Equateur	43	2	housewife																																5	-1	0	0	0	0	0	-1	0		0
169	256	Bianga		Equateur	74	2	widow																																3	-1	0	0	0	0	0	0	0		-1
9237	18	Boangi	Tshuapa	Monkoto	6	1	pupil																																	-1	0	0	0	0	-1		0
9236	17	Boangi	Tshuapa	Monkoto	8	2	pupil																																	-1	-1	0	0	0	-1		0
9235	16	Boangi	Tshuapa	Monkoto	8	1	pupil																																	-1	0	0	0	0	-1		0
9234	15	Boangi	Tshuapa	Monkoto	12	2	pupil																																	-1	0	0	0	0	0		0
9233	14	Boangi	Tshuapa	Monkoto	9	1	pupil																																	-1	0	0	0	0	0		0
9232	13	Boangi	Tshuapa	Monkoto	8	1	pupil																																	-1	0	0	-1	0	-1		0
9231	12	Boangi	Tshuapa	Monkoto	7	2	pupil																																	-1	-1	0	0	-1	-1		0
9229	10	Boangi	Tshuapa	Monkoto	12	1	pupil																																	-1	0	0	0	0	0		0
9228	9	Boangi	Tshuapa	Monkoto	12	2	pupil																																	-1	0	0	0	0	-1		0
9227	8	Boangi	Tshuapa	Monkoto	10	1	pupil																																	-1	-1	0	-1	0	0		0
9226	7	Boangi	Tshuapa	Monkoto	10	1	pupil																																	-1	0	0	-1	0	-1		0
9225	6	Boangi	Tshuapa	Monkoto	10	1	pupil																																	-1	-1	0	0	-1	0		0
9224	5	Boangi	Tshuapa	Monkoto	9	2	fisher, pupil																																	-1	0	0	-1	0	0		0
9223	4	Boangi	Tshuapa	Monkoto	12	1	pupil																																	-1	0	0	0	0	-1		0
9222	3	Boangi	Tshuapa	Monkoto	11	2	pupil																																	-1	-1	0	0	-1	0		0
9221	2	Boangi	Tshuapa	Monkoto	12	1	pupil																																	-1	0	0	-1	0	-1		0
9220	1	Boangi	Tshuapa	Monkoto	9	1	pupil																																	-1	0	0	-1	0	-1		0
9219	22	Boangi	Tshuapa	Monkoto	16	1	pupil																																	0	-1	0	0	0	0		0
9213	21	Boangi	Tshuapa	Monkoto	18	2	pupil																																	-1	0	0	0	0	0		0
9212	20	Boangi	Tshuapa	Monkoto	17	1	pupil																																	-1	0	0	0	0	0		0
9211	19	Boangi	Tshuapa	Monkoto	18	1	pupil																																	-1	0	0	0	0	0		0
210	31	Boangi		Equateur	17	1	pupil, president of the youth																																17	0	0	0	0	0	-1	0	0		-1
209	30	Boangi		Equateur	17	1	peasant																																17	-1	0	0	0	0	-1	0	0		-1
208	29	Boangi		Equateur	16	1	peasant																																16	-1	0	0	0	0	-1	0	0		-1
207	28	Boangi		Equateur	16	1	pupil																																16	-1	0	0	0	0	-1	0	0		-1
206	27	Boangi		Equateur	15	1	pupil																																15	-1	0	0	0	0	-1	0	0		-1
205	26	Boangi		Equateur	14	1	pupil																																14	-1	0	0	0	0	-1	-1	0		0
204	25	Boangi		Equateur	14	1	pupil																																13	-1	0	0	0	0	0	-1	0		0
143	113	Boangi		Equateur	57	1	nurse																																47	-1	0	0	0	0	-1	0	0		-1
142	112	Boangi		Equateur	49	1	hunter																																49	-1	0	0	0	0	-1	-1	0		0
141	111	Boangi		Equateur	47	1	nurse																																47	-1	0	0	0	0	-1	0	0		-1
140	110	Boangi		Equateur	41	1	teacher, hunter																																41	-1	0	0	0	0	-1	-1	0		0
139	109	Boangi		Equateur	39	1	hunter																																39	-1	0	0	0	0	-1	-1	0		0
138	108	Boangi		Equateur	36	1	peasant																																36	-1	0	0	0	0	-1	-1	0		0
137	114	Boangi		Equateur	59	1	peasant																																59	-1	0	0	0	0	-1	0	0		-1
132	76	Boangi		Equateur	51	2	peasant																																51	-1	0	0	0	0	-1	0	0		0
131	75	Boangi		Equateur	47	2	director																																47	0	0	0	0	0	0	-1	0		0
130	74	Boangi		Equateur	45	2	cashier																																40	-1	0	0	0	0	-1	-1	0		0
129	73	Boangi		Equateur	39	2	peasant																																30	0	0	0	0	0	0	-1	0		0
128	72	Boangi		Equateur	30	2	housekeeper																																28	-1	0	0	0	0	-1	-1	0		0
127	71	Boangi		Equateur	25	2	housekeeper																																25	-1	0	0	0	0	-1	-1	0		-1
126	70	Boangi		Equateur	18	2	pupil																																18	-1	0	0	0	0	-1	0	0		-1
121	87	Boangi		Equateur	34	1	peasant																																34	-1	0	0	0	0	-1	-1	0		0
120	86	Boangi		Equateur	34	1	peasant																																34	-1	0	0	0	0	-1	-1	0		0
119	85	Boangi		Equateur	28	1	pupil																																28	-1	0	0	0	0	-1	-1	-1		0
118	84	Boangi		Equateur	22	1	pupil																																22	-1	0	0	0	0	0	-1	-1	In the same house	0
117	83	Boangi		Equateur	18	1	stuent																																18	-1	-1	0	0	0	-1	0	0		-1
116	88	Boangi		Equateur	35	1	peasant																																35	-1	0	0	0	0	-1	0	-1	Also in the house	0
115	48	Boangi		Equateur	17	2	pupil																																	-1	0	0	0	0	0	0	0		-1
114	47	Boangi		Equateur	16	2	pupil																																	-1	0	0	0	0	0	-1	0		0
113	46	Boangi		Equateur	15	2	pupil																																	-1	0	0	0	0	-1	-1	-1	In perch	0
112	45	Boangi		Equateur	13	2	pupil																																	-1	0	0	0	0	0	0	0		-1
111	32	Boangi		Equateur	17	1	peasant																																17	-1	0	0	0	0	-1	0	0		-1
9210	33	Boangi Q, COM	Tshuapa	Monkoto	31	1	farmer																																	-1	0	0	-1	0	-1		0
9184	32	Boangi Q, COM	Tshuapa	Monkoto	30	1	Chaumeur (?)																																	-1	0	0	0	0	-1		0
9152	176	Bokala	Tshuapa		11	2																																		-1	0	0	0	0	0		0
9102	14	Bokala	Tshuapa	Equateur	10	1	child																																10	-1	0	0	0	0	0		0
9101	13	Bokala	Tshuapa	Equateur	12	2	child																																12	-1	0	0	0	0	-1		0
9100	12	Bokala	Tshuapa	Equateur	7	1	child																																7	-1	0	0	0	0	0		0
9099	11	Bokala	Tshuapa	Equateur	9	2	child																																9	-1	0	0	0	0	0		0
9098	10	Bokala	Tshuapa	Equateur	9	2	child																																9	-1	0	0	0	0	-1		0
9097	9	Bokala	Tshuapa	Equateur	10	2																																	10	-1	0	0	0	0	0		0
9096	8	Bokala	Tshuapa	Equateur	11	1	child																																11	-1	0	0	0	0	-1		0
9095	7	Bokala	Tshuapa	Equateur	10	1	child																																10	-1	0	0	0	0	0		0
9094	18	Bokala	Tshuapa	Equateur	16	2	child																																16	-1	0	0	0	0	0		0
9093	17	Bokala	Tshuapa	Equateur	16	1	child																																	-1	0	0	0	0	-1		0
9092	16	Bokala	Tshuapa	Equateur	16	1	child																																16	-1	0	0	0	0	0		0
9091	15	Bokala	Tshapa	Equateur	13	2	child																																13	-1	0	0	0	0	0		0
9090	14	Bokala	Tshuapa	Equateur	16	2	child																																16	-1	0	0	0	0	0		0
9089	13	Bokala	Tshuapa	Equateur	18	2	child																																18	-1	0	0	0	0	0		0
9088	12	Bokala	Tshuapa	Equateur	15	1	child																																15	-1	0	0	0	0	0		0
9087	11	Bokala	Tshuapa	Equateur	14	2	child																																14	-1	0	0	0	0	0		0
9086	10	Bokala	Tshuapa	Equateur	15	2	child																																15	-1	0	0	0	0	0		0
9085	9	Bokala	Tshuapa	Equateur	16	2	child																																10	-1	0	0	0	0	0		0
9084	8	Bokala	Tshuapa	Equateur	15	2	child																																15	-1	0	0	0	0	0		0
9083		Bokala	Tshapa	Equateur	20	1	pupil																																20	-1	0	0	0	0	0		0
9082		Bokala	Tshapa	Equateur	22	1	pupil																																22	-1	0	0	0	0	0		0
9081		Bokala	Tshapa	Equateur	22	1	farmer																																22	-1	0	0	0	0	0		0
9080		Bokala	Tshapa	Equateur	21	1	farmer																																21	-1	0	0	0	0	0		0
9079		Bokala	Tshapa	Equateur	23	1	peasant																																23	-1	0	0	0	0	0		0
9078		Bokala	Tshapa	Equateur	19	1	pupil																																19	-1	0	0	0	0	0		0
9077		Bokala	Tshapa	Equateur	20	1	pupil																																20	-1	0	0	0	0	0		0
9076	22	Bokala	Tshapa	Equateur	22	1	farmer																																22	-1	0	0	0	0	0		0
9075	23	Bokala	Tshuapa	Equateur	38	1	farmer																																38	-1	-1	0	0	0	-1		0
9074	22	Bokala	Tshapa	Equateur	37	1	farmer																																37	-1	0	0	0	0	0		0
9073	21	Bokala	Tshapa	Equateur	36	1	farmer																																36	-1	0	0	0	0	0		0
9072	20	Bokala	Tshapa	Equateur	40	1																																		-1	0	0	0	0	0		0
9071	19	Bokala	Tshapa	Equateur	36	1	farmer																																36	-1	0	0	0	0	0		0
9070	18	Bokala	Tshapa	Equateur	45	1																																	45	-1	0	0	0	0	0		0
9069	17	Bokala	Tsapa	Equateur	41	1	farmer																																41	-1	0	0	0	0	0		0
9054	16	Bokala	Tshuapa	Equateur	52	1	farmer																																52	-1	-1	0	0	0	-1		0
9053	15	Bokala	Tshuapa	Equateur	36	1	farmer																																36	-1	0	0	0	0	0		0
9052	14	Bokala	Tshuapa	Equateur	53	1	Local chief																																	-1	0	0	0	0	0		0
9051	13	Bokala	Tshuapa	Equateur	43	1	farmer																																43	-1	-1	0	0	0	-1		0
9050	12	Bokala	Tshuapa	Equateur	36	1	farmer																																36	-1	0	0	0	0	0		0
9049	8	Bokala	Tshuapa	Equateur	29	2	farmer																																29	-1	-1	0	-1	0	-1		0
9048	7	Bokala	Tshuapa	Equateur	27	2	farmer																																27	-1	0	0	0	0	0		0
9047	6	Bokala	Tshuapa	Equateur	30	2	farmer																																30	-1	0	0	0	0	0		0
9046	5	Bokala	Tshuapa	Equateur	43	2	farmer																																43	-1	-1	0	0	0	-1		0
6319	1	Bolemba		Boende	40	1	farmer, fisher			9	9	9		0	-1	0	0		-1	0		0	0	0	-1														40	0	0	0	0	0	0	0	0		-1
6318	3	Bolemba		Boende	47	2	farmer			-1	0	0		0	0	-1	0		-1	0		0	0	0	-1														47	0	0	0	0	0	0	0	0		0
6317	4	Bolemba		Boende	21	1	pupil			9	9	9		0	0	-1	0		-1	0		0	0	0	-1														18	0	0	0	0	0	0	0	0		0
6316	5	Bolemba		Boende	20	2	pupil			-1	0	0		0	0	-1	0		-1	0		0	0	0	-1														20	0	0	0	0	0	0	0	0		0
6315	6	Bolemba		Boende	48	1	Toutroueau			-1	0	0		0	0	-1	0		-1	0		-1	0	0	0														48	0	0	0	0	0	0	0	0		0
6314	7	Bolemba		Boende	67	1	hunter			-1	0	0		0	0	-1	0		-1	0		0	0	0	-1														67	0	0	0	0	0	0	0	0		-1
6313	8	Bolemba		Boende	33	2	farmer			-1	0	0		0	0	-1	0		-1	0		0	0	0	-1														2	0	0	0	0	0	0	0	0		0
6312	9	Bolemba		Boende	19	1	pupil			-1	0	0		0	0	-1	0		0	-1		-1	0	0	0														3	0	0	0	0	0	0	0	0		0
6311	10	Bolemba		Boende	15	2	unemployed			-1	0	0		0	0	-1	0		-1	0		-1	0	0	0														4	0	0	0	0	0	0	0	0		0
6113	2	Bolemba		Boende	55	1	farmer, hunter			-1	0	0		0	0	-1	0		-1	0		0	0	0	-1		-1	-1	-1	0	0			0					55	0	0	0	0	0	0	0	0		0
6112	11	Bolemba		Boende	66	1	civil servent			-1	-1	0		0	0	-1	0		-1	0		-1	0	0	0		0	-1	-1	-1	-1			0					2	0	0	0	0	0	0	0	0		-1
6111	12	Bolemba		Boende	27	2	commerce			-1	-1	0		0	0	-1	0		0	-1		-1	0	0	0		0	0	0	0	-1			0					1	0	0	0	0	0	0	0	0		0
6110	13	Bolemba		Boende	42	2	farmer			-1	-1	0		0	0	-1	0		-1	0		-1	0	0	0		0	-1	-1	-1	-1			0					20	0	0	0	0	0	0	0	0		0
6109	14	Bolemba		Boende	40	2	farmer			-1	0	0		0	0	-1	0	0	-1	0		0	0	0	-1		0	-1	-1	-1	-1			0					10	0	0	0	0	0	0	0	0		0
6108	15	Bolemba		Boende	55	2	farmer			-1	0	0		-1	0	0	0	2	-1	0		0	0	0	-1		0	-1	-1	-1	-1			0					22	0	0	0	0	0	0	0	0		0
6107	16	Bolemba		Boende	32	1	civil servent			-1	-1	0		0	0	-1	0		-1	0		-1	0	0	0		0	-1	-1	-1	-1			0					20	0	0	0	0	0	0	0	0		-1
6106	17	Bolemba		Boende	22	1	pupil			-1	0	0		-1	0	0	0		-1	0		0	0	0	-1		-1	-1	-1	0	0			0					22	0	0	0	0	0	0	0	0		0
6105	18	Bolemba		Boende	47	1	manager			-1	0	0		0	0	-1	0		-1	0		-1	0	0	-1		-1	-1	-1	0	-1	peche		0					3	0	0	0	0	0	0	0	0		0
6104	19	Bolemba		Boende	30	1	shepherd			-1	0	0		0	0	-1	0	4	-1	0		0	0	0	-1		-1	-1	-1	0		Peche		-1	-1	-1	-1	0	30	0	0	0	0	0	0	0	0		0
6103	20	Bolemba		Boende	49	1	farmer			-1	0	0		-1	0	0	0		-1	0		0	0	0	-1		0	-1	-1	-1	-1			0					2	0	0	0	0	0	0	0	0		0
6102	21	Bolemba		Boende	27	1	fisher			-1	0	0		0	0	-1	0		-1	0		0	0	0	-1		0	-1	0	0	0	peche		0					19	0	0	0	0	0	0	0	0		0
6101	22	Bolemba		Boende	20	2	farmer			-1	0	0		0	0	-1	0		-1	0		-1	0	0	-1		0	-1	-1	0	-1			0					15	0	0	0	0	0	0	0	0		-1
6100	23	Bolemba		Boende	21	1	all work			-1	0	0		0	0	-1	0		-1	0		0	0	0	-1		0	-1	0	0	0	peche		-1				0	19	0	0	0	0	0	0	0	0		0
6099	24	Bolemba		Boende	33	1	farmer			-1	0	0		0	0	-1	0		-1	0		0	0	0	-1		-1	-1	-1	0	-1			0					20	0	0	0	0	0	0	0	0		0
6098	25	Bolemba		Boende	18	2	farmer			-1	0	0		0	0	-1	0		-1	0		0	0	0	-1		0	-1	-1	-1	-1			0					2	0	0	0	0	0	0	0	0		0
9165	157	Bolenge	Tshuapa	Monkoto	45	2																																		-1	0	0	0	0	0		0
9164	152	Bolenge	Tshuapa	Monkoto	61	1	farmer																																	-1	-1	0	0	0	0		0
9163	150	Bolenge	Tshuapa	Monkoto	20	1	farmer																																	-1	0	0	0	0	-1		0
9162	148	Bolenge	Tshuapa	Monkoto	17	1	hunter																																	-1	0	-1	0	0	-1		0
9161	144	Bolenge	Tshuapa	Monkoto	12	1	pupil																																	0	0	0	0	-1	0		0
9160	145	Bolenge	Tshuapa	Monkoto	12	2	pupil																																	-1	0	0	0	0	0		0
9159	146	Bolenge	Tshuapa	Monkoto	12	2	hunter																																	-1	0	0	0	0	0		0
9158	147	Bolenge	Tshuapa	Monkoto	12	1	pupil																																	0	-1	0	0	0	0		0
9157	190	Bololo	Tshuapa	Monkoto	20	2	housewife																																	-1	0	0	0	0	0		0
9156	194	Bololo	Tshuapa	Monkoto	63	2																																		-1	0	0	0	0	0		0
9155	193	Bololo	Tshuapa	Monkoto	56	2																																		-1	0	0	0	0	0		0
9154	182	Bololo	Tshuapa	Monkoto	17	1	hunter																																	-1	0	0	0	0	0		0
9153	175	Bololo	Tshuapa	Monkoto	10	1	pupil																																	-1	0	0	0	0	0		0
9151	181	Bololo	Tshuapa	Monkoto	12	2	pupil																																	-1	0	0	0	0	0		0
191	89	Bololo		Equateur	49	1	notable peasant																																	-1	0	0	0	0	0	-1	0		0
190	85	Bololo		Equateur	45	1	chief, nurse																																45	-1	0	0	0	0	0	-1	0		0
189	87	Bololo		Equateur	54	1	peasant																																	-1	0	0	0	0	0	0	0		0
188	86	Bololo		Equateur	38	2	housewife																																38	-1	0	0	0	0	0	0	0		-1
187	84	Bololo		Equateur	55	2	peasant																																50	-1	0	0	0	0	0	0	0		-1
184	87	Bololo		Equateur	38	1	President of the CLDC, teacher																																38	-1	0	0	0	0	0	-1	0		0
41	83	Bololo		Equateur	17	1	pupil																																17	-1	0	0	0	0	-1	-1	0		0
40	82	Bololo		Equateur	16	1	pupil																																16	-1	0	0	0	0	-1	-1	0		0
39	80	Bololo		Equateur	20	1	pupil																																	-1	0	0	0	0	0	-1	0		0
38	88	Bololo		Equateur	31	1	peasant																																31	-1	0	0	0	0	0	-1	0		0
9128	1	Bompela	Tshuapa	Monkoto	24	2	housewife																																	-1	0	0	0	0	0		0
9127	6	Bompela	Tshuapa	Monkoto	13	1	pupil																																	-1	0	0	0	0	0		0
9126	3	Bompela	Tshuapa	Monkoto	59	1	farmer																																	-1	0	0	0	0	0		0
9125	1	Bompela	Tshuapa	Monkoto	36	2	Married Woman																																	-1	0	0	0	0	0		0
9124	4	Bompela	Tshuapa	Monkoto	63	1	planter																																	-1	0	0	0	0	0		0
9123	8	Bompela	Tshuapa	Monkoto	48	1	(?)																																	-1	0	0	0	0	0		0
9122	7	Bompela	Tshuapa	Monkoto	52	2	Wife																																	-1	0	0	0	0	0		0
9121	6	Bompela	Tshuapa	Monkoto	55	1	planter																																	-1	0	0	0	0	0		0
9120	5	Bompela	Tshuapa	Monkoto	36	1	(debroueur?)																																	-1	0	0	0	0	0		0
167	117	Bompela		Equateur		1	housewife																																	-1	0	0	0	0	0	0	0		0
166	116	Bompela		Equateur		1	housewife																																	-1	0	0	0	0	0	0	0		0
165	115	Bompela		Equateur		2	housewife																																	-1	0	0	0	0	0	0	0		0
164	114	Bompela		Equateur		2	housewife																																	-1	0	0	0	0	0	0	0		0
163	113	Bompela		Equateur		1	hunter																																	-1	0	0	0	0	0	0	0		-1
162	112	Bompela		Equateur		2	farmer																																	-1	0	0	0	0	0	0	0		0
161	111	Bompela		Equateur		1	pupil																																	-1	0	0	0	0	0	0	0		-1
160	110	Bompela		Equateur		1	shepherd																																	-1	0	0	0	0	0	-1	0		0
159	109	Bompela		Equateur		1	director																																	-1	0	0	0	0	0	-1	0		0
158	108	Bompela		Equateur		2	farmer, hunter																																	0	-1	0	0	0	-1	-1	0		0
157	107	Bompela		Equateur		2	farmer, hunter																																	0	-1	0	0	0	0	-1	0		0
156	106	Bompela		Equateur		2	farmer, hunter																																	-1	0	0	0	0	0	0	0		-1
155	105	Bompela		Equateur		1	farmer, hunter																																	-1	0	0	0	0	0	-1	0		0
154	104	Bompela		Equateur		1	farmer, fisher																																	0	-1	0	0	0	-1	0	0		-1
153	103	Bompela		Equateur			farmer, hunter																																	-1	0	0	0	0	-1	-1	0		0
152	102	Bompela		Equateur			farmer, hunter																																	0	-1	0	0	0	0	0	0		-1
151	101	Bompela		Equateur		1	farmer																																	-1	0	0	0	0	0	0	0		-1
150	100	Bompela		Equateur		1	farmer																																	-1	0	0	0	0	0	-1	0		0
149	99	Bompela		Equateur		1	farmer																																	-1	0	0	0	0	-1	-1	0		0
148	98	Bompela		Equateur			farmer																																	-1	0	0	0	0	-1	0	0		-1
83	119	Bompela		Equateur		2	peasant																																	-1	0	0	0	0	0	0	0		-1
82	118	Bompela		Equateur		1	peasant																																	-1	0	0	0	0	0	0	0		0
9293	103	Bongale III	Tshuapa	Monkoto	19	1	pupil																																	-1	0	0	-1	0	-1		-1	"l'eau de racine (en foret) ?
9261	86	Bongale III	Tshuapa	Monkoto	13	1	pupil																																	-1	0	0	0	0	-1		0
9260	88	Bongale III	Tshuapa	Monkoto	15	2	housewife																																	-1	0	0	0	0	0		0
9259	89	Bongale III	Tshuapa	Monkoto	17	1	(chaumeur ?)																																	-1	-1	0	0	0	0		-1	tonon (?)
9258	82	Bongale III	Tshuapa	Monkoto	14	1	pupil																																	-1	0	0	0	0	-1		0
9257	136	Bongale III	Tshuapa	Monkoto	37	2	housewife																																7	-1	0	0	0	0	-1		0
9256	138	Bongale III	Tshuapa	Monkoto	36	2																																	7	-1	0	0	0	0	0		0
9255	140	Bongale III	Tshuapa	Monkoto	27	2	housewife																																7	-1	0	0	0	0	-1		0
9254	132	Bongale III	Tshuapa	Monkoto	20	2	housewife																																7	-1	0	0	0	0	0		0
9253	61	Bongale III	Tshuapa	Monkoto	12	2																																		-1	-1	0	0	0	0		0
9252	108	Bongale III	Tshuapa	Monkoto	28	1																																		-1	0	0	0	0	0		0
9251	109	Bongale III	Tshuapa	Monkoto	19	1																																		-1	-1	0	0	0	0		0
9150	102	Bongale III	Tshuapa	Monkoto	23	1	hunter																																	-1	-1	0	-1	0	0		0
203	182	Bongale III		Equateur	16	1	pupil																																	-1	0	0	0	0	0	0	0		-1
202	181	Bongale III		Equateur	15	1	pupil																																	-1	0	0	0	0	-1	0	0		-1
201	183	Bongale III		Equateur	17	1	pupil																																	-1	0	0	0	0	0	0	0		-1
200	180	Bongale III		Equateur	17	2	pupil																																17	-1	0	0	0	0	-1	-1	0		0
199	179	Bongale III		Equateur	16	2	pupil																																16	-1	0	0	0	0	-1	-1	0		0
198	178	Bongale III		Equateur	15	2	pupil																																15	-1	0	0	0	0	-1	-1	0		0
147	195	Bongale III		Equateur	52	1	hunter																																50	-1	0	0	0	0	-1	-1	0		0
146	194	Bongale III		Equateur	49	1	village chief, peasant																																40	-1	0	0	0	0	-1	-1	-1	Pigs drink in the pen	0
145	193	Bongale III		Equateur	43	1	professor																																23	-1	0	0	0	0	0	-1	0		0
144	192	Bongale III		Equateur	36	1	peasant																																36	-1	0	0	0	0	0	-1	-1	In the house	0
136	191	Bongale III		Equateur	52	2	peasant																																52	-1	0	0	0	0	0	0	0		-1
135	190	Bongale III		Equateur	38	2	mistress																																38	-1	0	0	0	0	-1	-1	0		0
134	189	Bongale III		Equateur	25	2	housekeeper																																25	-1	0	0	0	0	0	-1	0		0
133	188	Bongale III		Equateur	18	2	housekeeper																																18	-1	0	0	0	0	-1	0	0		-1
125	187	Bongale III		Equateur	35	1	professor																																30	-1	0	0	0	0	-1	-1	0		0
124	186	Bongale III		Equateur	29	1	peasant																																29	-1	0	0	0	0	-1	0	0		-1
123	185	Bongale III		Equateur	26	1	hunter																																20	-1	0	0	0	0	-1	0	0		-1
122	184	Bongale III		Equateur	18	1	pupil																																18	-1	0	0	0	0	-1	-1	0		0
6095	28	Bongoyi		Boende	15	1	farmer, fisher, hunter			-1						-1			-1						-1	4	-1	-1	-1	0	-1			0					15	0	0	0	0	0	0	0	0		-1
6094	29	Bongoyi		Boende	61	1	commerce			-1	-1	0		0	0	-1				-1		-1	0	0	0		0	0	0	0	0	prendre bain		0					1	0	0	0	0	0	0	0	0		0
6093	30	Bongoyi		Boende	55	1	farmer, fisher, hunter			-1						-1		0	-1			-1			-1		-1	-1	0	0	0	PRENDRE BAIN		0					55	0	0	0	0	0	0	0	0		0
6092	31	Bongoyi		Boende	18	2	pupil			-1	0	0		0	0	-1	0	0	-1	0		0	0	0	-1		0	-1	-1	-1	-1			0					18	0	0	0	0	0	0	0	0		0
6091	32	Bongoyi		Boende	65	1	civil servent			-1	0	0		0	-1	-1	0	0	-1	0		0	0	0	-1		0	-1	-1	-1	-1			-1					65	0	0	0	0	0	0	0	0		0
6090	33	Bongoyi		Boende	49	2	farmer			-1	0	0		0	-1	-1	0	0	-1	0		0	0	0	-1		0	-1	-1	-1	-1			0						0	0	0	0	0	0	0	0		0
6089	34	Bongoyi		Boende	53	1	farmer			-1	0	0		0	0	-1	0		-1	0		0	0	0	-1		0	-1	-1	-1	-1	prendre bain		0					53	0	0	0	0	0	0	0	0		0
6088	35	Bongoyi		Boende	16	2	farmer			-1	0	0		0	0	-1	0		-1	0		0	0	0	-1		0	-1	-1	-1	-1			0					1	0	0	0	0	0	0	0	0		-1
6087	36	Bongoyi		Boende	17	1	farmer, fisher, hunter			-1	0	0		0	0	-1	0		-1	0		0	0	0	-1		-1	-1	-1	-1	-1			-1	-1	-1	-1	0		0	0	0	0	0	0	0	0		-1
6086	37	Bongoyi		Boende	36	1	farmer, Reparteur vels			-1	0	0		0	0	-1	0		-1	0		-1	0	0	0		-1	-1	0	-1	0			0					4	0	0	0	0	0	0	0	0		0
6085	38	Bongoyi		Boende	45	1	farmer, chue			-1	0	0		0	0	-1	0		-1	0		-1	0	0	0		-1	-1	-1	-1	-1			-1	-1	-1	-1	0	45	0	0	0	0	0	0	0	0		0
6084	39	Bongoyi		Boende	17	2	pupil			-1	0	0		0	0	-1	0		-1	0		0	0	0	-1		0	-1	-1	-1	-1			0					2	0	0	0	0	0	0	0	0		0
6083	40	Bongoyi		Boende	20	2	farmer			-1	0	0		0	0	0	-1	2	-1	0		0	0	0	-1		0	-1	-1	-1	-1			0					20	0	0	0	0	0	0	0	0		0
6082	41	Bongoyi		Boende	20	2	none			-1	0	0		0	0	-1	0		-1	0		0	0	0	-1		0	-1	-1	-1	-1			0					20	0	0	0	0	0	0	0	0		0
6081	42	Bongoyi		Boende	33	1	fisher			-1	0	0		0	0	-1	0		-1	0		0	0	0	-1		-1	-1	0	0	0			0					30	0	0	0	0	0	0	0	0		0
6080	43	Bongoyi		Boende	31	2	farmer			-1	0	0		0	0	-1	0		-1	0		0	0	0	-1		0	-1	-1	-1	-1			0					20	0	0	0	0	0	0	0	0		0
6079	44	Bongoyi		Boende	65	1	village chief			-1	0	0		0	0	-1	0		-1	0		0	0	0	-1		-1	-1	0	0	0	peche et piege		-1	-1	-1	0	0		0	0	0	0	0	0	0	0		0
6078	45	Bongoyi		Boende	25	1	farmer			-1	0	0		0	0	-1	0		-1	0		0	0	0	-1		0	-1	0	0	0	peche		0					22	0	0	0	0	0	0	0	0		0
6077	46	Bongoyi		Boende	48	2	farmer			-1	0	0		0	0	-1	0		-1	0		0	0	0	-1		0	-1	-1	-1	-1			0					45	0	0	0	0	0	0	0	0		0
6076	47	Bongoyi		Boende	41	1	farmer			-1	0	0		0	0	-1	0		-1	0		0	0	0	-1		0	-1	0	0	0	peche		0					10	0	0	0	0	0	0	0	0		0
6075	48	Bongoyi		Boende	15	1	pupil			-1	0	0		0	0	-1	0		-1	0		0	0	0	-1		0	0	0	0	0	peche		0					15	0	0	0	0	0	0	0	0		0
6074	49	Bongoyi		Boende	14	2	pupil			-1	0	0		0	0	-1	0		-1	0		0	0	0	-1		0	0	-1	-1	-1			0					14	0	0	0	0	0	0	0	0		0
6073	50	Bongoyi		Boende	20	2	none			-1	0	0		0	0	-1	0		-1	0		-1	0	0	0		0	0	-1	-1	-1			0					20	0	0	0	0	0	0	0	0		0
6072	51	Bongoyi		Boende	13	1	pupil			-1	0	0		0	0	-1	0		-1	0		-1	0	0	-1		0	0	0	0	0	peche et piege							13	0	0	0	0	0	0	0	0		0
6071	52	Bongoyi		Boende	35	1	none			-1	0	0		0	0	-1	0		-1	0		-1	0	0	0		0	-1	-1	0	-1			0					25	0	0	0	0	0	0	0	0		0
6070	53	Bongoyi		Boende	18	2	none			-1	0	0		0	0	-1	0		-1	0		-1	0	0	-1		0	-1	-1	-1	-1	ecopage		0					18	0	0	0	0	0	0	0	0		-1
6069	54	Bongoyi		Boende	57	1	teacher			-1	0	0		-1	0	0	0		-1	0		0	0	0	-1		-1	-1	0	-1	0	piege		-1	-1	-1	-1	0	22	0	0	0	0	0	0	0	0		0
6068	55	Bongoyi		Boende	63	1	manager			-1	0	0		-1	-1	0	0		-1	0		0	0	0	-1														30	0	0	0	0	0	0	0	0		0
6067	56	Bongoyi		Boende	29	1	farmer, commerce			-1	0	0		0	0	-1	0		-1	0		-1	0	0	0														29	0	0	0	0	0	0	0	0		0
6066	57	Bongoyi		Boende	12	1	pupil			-1	0	0		0	0	-1	0		-1	0		-1	0	0	0														13	0	0	0	0	0	0	0	0		0
6065	58	Bongoyi		Boende	21	1	farmer			-1	0	0		0	-1	0	0	2	-1	0		0	0	0	-1														21	0	0	0	0	0	0	0	0		0
6064	59	Bongoyi		Boende	45	1	civil servent			-1						-1			-1							4													45	0	0	0	0	0	0	0	0		0
6063	60	Bongoyi		Boende	23	1	farmer			-1	0	0		0	0	-1	0		-1	0		-1	0	0	0														4	0	0	0	0	0	0	0	0		0
6062	61	Bongoyi		Boende	15	2	pupil			-1	0	0		0	0	-1	0		-1	0		-1	0	0	0														15	0	0	0	0	0	0	0	0		0
6061	62	Bongoyi		Bonde	76	1	teacher			-1		0		-1	-1	0	0		-1	0		0	0	0	-1														30	0	0	0	0	0	0	0	0		0
6060	63	Bongoyi		Boende	65	1	teacher			-1	0	0		0	0	-1	0		-1	0		-1	0	0	0															0	0	0	0	0	0	0	0		0
6059	64	Bongoyi		Boende	57	1	teacher			-1	0	0		-1	-1	0	0		-1	0		0	0	0	-1														12	0	0	0	0	0	0	0	0		0
6058	65	Bongoyi		Boende	67	1	Chef de groupweut			-1	0	0		0	0	-1	0		0	-1		-1	0	0	0														19	0	0	0	0	0	0	0	0		0
6057	67	Bongoyi		Boende	49	1	shepherd			-1	0	0		0	0	-1	0	0	-1	0		0	0	0	-1		0	-1	-1	-1	0	piege et peche		-1	-1	-1	-1	0	27	0	0	0	0	0	0	0	0		0
6056	66	Bongoyi		Boende	34	1	IT			-1	0	0		0	0	-1	0		0	-1		-1	0	0	0		0	-1	-1	-1	-1			0					1	0	0	0	0	0	0	0	0		0
6055	68	Bongoyi		Boende	44	1	farmer			-1	0			0	0	0	0	0	-1	0		0	0	0	-1		0	-1	0	-1	0	piege et peche		-1	-1	-1	-1	0	44	0	0	0	0	0	0	0	0		0
6054	69	Bongoyi		Boende	72	2	farmer			-1	0	0		0	0	-1	0		0	-1		-1	0	0	0		0	0	-1	-1	-1			-1	-1	-1	-1	0	50	0	0	0	0	0	0	0	0		0
6053	70	Bongoyi		Boende	34	1	Agriculture Sciage			-1	0	0		0	0	-1	0		0	-1		-1	0	0	0		0	-1	0	0	0	piege, peche et sciage		0					34	0	0	0	0	0	0	0	0		0
6097	26	Bosenge		Boende	58	2	farmer			-1	0	0		-1	0	-1	0		-1	0		-1	0	0	0		0	-1	-1	0	-1			0					58	0	0	0	0	0	0	0	0		0
6096	27	Bosenge		Boende	61	1	farmer, fisher, hunter			-1	0	0		0	0	-1	0		-1	0		-1	0	0	0		-1	-1	0	0	0			-1	-1	-1	-1	0	61	0	0	0	0	0	0	0	0		0
6221	25	Botsini		Boende	57	1	peasant			-1	0	0		0	0	-1	0		-1	0		-1	0	0	0		0	0	-1	0	0			0					10	0	0	0	0	0	0	0	0		0
6220	24	Botsini		Boende	41	2	teacher			-1	0	0		0	0	-1	0		-1	0		-1	0	0	0		0	-1	-1	0	-1			0					20	0	0	0	0	0	0	0	0		0
6219	23	Botsini		Boende	59	1	peasant			-1	0	0		0	0	-1	0		-1	0		0	0	-1	-1		0	-1	0	-1	0			-1	-1	-1	-1	0	40	0	0	0	0	0	0	0	0		0
6218	22	Botsini		Boende	55	2	peasant			-1	0	0		0	0	-1	0		-1	0		-1	0	0	0		0	-1	-1	-1	-1			0					55	0	0	0	0	0	0	0	0		0
6217	21	Botsini		Boende	32	1	teacher			-1	0	0		0	0	-1	0		-1	0		-1	0	0	0		-1	-1	0	0	0			0					10	0	0	0	0	0	0	0	0		0
6216	20	Botsini		Boende	45	2	peasant			-1	0	0		-1	0	0	0	0	-1	0		0	0	0	-1		0	-1	-1	0	0			-1	-1	-1	-1	0	42	0	0	0	0	0	0	0	0		-1
6215	19	Botsini		Boende	53	1	village chief			-1	0	0		0	0	-1	0		-1	0		0	0	0	-1		0	-1	0	0	0	Faire le peche (piege)		0						0	0	0	0	0	0	0	0		0
6214	18	Botsini		Boende	51	1	teacher			-1	0	0		0	0	-1	0		-1	0		-1	0	0	-1		0	-1	0	0	-1			-1	-1	-1	0	0	51	0	0	0	0	0	0	0	0		0
6213	17	Botsini		Boende	41	2	peasant			-1	0	0		0	0	-1	0		-1	0		-1	0	0	-1		0	-1	-1	-1	-1	Faire ecopage (peche)		0					36	0	0	0	0	0	0	0	0		0
6212	16	Botsini		Boende	49	1	shepherd, Health agent			-1	0	0		0	0	-1	0		-1	0		-1	0	0	0		0	-1	0	0	0	Faire la peche		0					40	0	0	0	0	0	0	0	0		0
6211	15	Botsini		Boende	52	2				-1	0	0		0	0	-1	0		-1	0		-1	0	0	0		0	-1	-1	0	-1			0					50	0	0	0	0	0	0	0	0		-1
6210	14	Botsini			23	2	Nenagire			-1	0	0		0	0	-1	0		-1	0		0	0	0	-1		0	0	-1	0	-1			0					20	0	0	0	0	0	0	0	0		0
6209	13	Botsini		Boende	31	1	nurse			-1	0	0		0	0	-1	0		0	-1		-1	0	0	-1		-1	0	0	0	0			0					7	0	0	0	0	0	0	0	0		0
211	27	Boyeka		Equateur	30	1	craftsman, hunter																																30	0	0	-1	0	0	0	-1	0		0
196	36	Boyeka		Equateur	57	1	hunter, fisher																																17	-1	0	-1	0	0	0	-1	0		0
195	35	Boyeka		Equateur	34	1	farmer																																12	-1	0	-1	0	0	0	-1	0		0
194	34	Boyeka		Equateur	61	1	farmer, hunter																																37	-1	0	-1	0	0	0	-1	0		0
79	333	Boyeka		Equateur	49	1	farmer, wireman																																49	0	0	-1	0	0	-1	-1	-1	The pig is a dowry	0
78	332	Boyeka		Equateur	65	1	farmer, fisher																																15	0	0	-1	0	0	-1	-1	-1	In the house	0
77	331	Boyeka		Equateur	25	1	fisher, hunter																																14	0	0	-1	0	0	-1	-1	-1	In the house	0
76	330	Boyeka		Equateur	32	2	housewife																																10	0	0	-1	0	0	-1	-1	-1	Pigs in a pen	0
75	329	Boyeka		Equateur	29	1	hunter, farmer																																29	0	0	-1	0	0	-1	-1	0		0
74	327	Boyeka		Equateur	26	1	fisher																																21	-1	0	-1	0	0	-1	-1	0		0
73	326	Boyeka		Equateur	64	1	hunter, farmer																																29	0	0	-1	0	0	-1	-1	0		0
72	325	Boyeka		Equateur	25	1	fisher, farmer, hunter																																11	-1	0	-1	0	0	-1	-1	0		0
71	324	Boyeka		Equateur	52	1	farmer																																20	-1	0	-1	0	0	-1	-1	0		0
70	323	Boyeka		Equateur	61	1	farmer																																43	-1	0	-1	0	0	-1	-1	-1	Pigs in a pen	0
69	322	Boyeka		Equateur	39	1	farmer																																32	-1	0	0	0	0	-1	-1	0		0
68	321	Boyeka		Equateur	43	1	farmer																																31	-1	0	0	0	0	-1	-1	-1	In the house	0
67	320	Boyeka		Equateur	47	1	farmer																																47	-1	0	0	0	0	-1	-1	-1	The poultry eats in the house	0
66	319	Boyeka		Equateur	58	1	farmer																																58	-1	0	0	0	0	-1	-1	-1	Pigs in a pen	0
65	328	Boyeka		Equateur	38	1	farmer																																29	0	0	-1	0	0	-1	-1	-1	In the house	0
34	33	Boyeka		Equateur	75	2	widow																																50	-1	0	-1	0	0	0	-1	0		0
33	32	Boyeka		Equateur	49	1	multipurpose (polyvalent)																																49	-1	0	-1	0	0	0	-1	0		0
32	31	Boyeka		Equateur	65	1	hunter, fisher																																30	-1	0	-1	0	0	0	-1	0		0
31	30	Boyeka		Equateur	21	1	hunter, fisher																																21	-1	0	-1	0	0	0	-1	0		0
30	29	Boyeka		Equateur	58	1	agriculture, hunters																																58	-1	0	-1	0	0	0	-1	-1	the pigs in the pen (le porc dans l'enclos)	0
29	28	Boyeka		Equateur	76	1	agriculture, artesian																																	-1	0	-1	0	0	-1	0	0		-1
20	46	Boyeka		Equateur	48	2	housekeeper																																30	-1	0	-1	0	0	0	-1	0		0
19	45	Boyeka		Equateur	25	1	farmer, fisher, hunter																																25	-1	0	-1	0	0	0	0	0		-1
18	44	Boyeka		Equateur	26	1	farmer, fisher																																26	-1	0	-1	0	0	0	0	0		-1
17	43	Boyeka		Equateur	35	1	Village Chief, Teacher																																35	-1	0	-1	0	0	0	-1	0		0
16	42	Boyeka		Equateur	42	1	farmer, hunter																																29	-1	0	-1	0	0	0	-1	0		0
15	41	Boyeka		Equateur	32	2	housekeeper																																14	-1	0	-1	0	0	0	0	0		-1
14	40	Boyeka		Equateur	43	2	housekeeper																																11	-1	0	-1	0	0	0	-1	0		0
13	39	Boyeka		Equateur	64	1	farmer, hunter																																29	-1	0	-1	0	0	0	-1	0		0
12	38	Boyeka		Equateur	36	1	fisher																																1	-1	0	-1	0	0	0	-1	0		0
11	37	Boyeka		Equateur	30	1	hunter (mulitpurpose)																																17	-1	0	-1	0	0	0	-1	0		0
9183	1	Elanga	Tshuapa	Monkoto	11	1	pupil																																	-1	0	0	0	0	0		0
9182	2	Elanga	Tshuapa	Monkoto	8	1	pupil																																	-1	0	0	0	0	0		0
9181	4	Elanga	Tshuapa	Monkoto	8	2	pupil																																	-1	0	0	0	0	0		0
9180	9	Elanga	Tshuapa	Monkoto	6	1	pupil																																	-1	0	0	0	0	0		0
9179	8	Elanga	Tshuapa	Monkoto	8	2	pupil																																	-1	0	0	0	0	-1		0
9178	7	Elanga	Tshuapa	Monkoto	7	2	pupil																																	-1	0	0	0	0	0		0
9177	6	Elanga	Tshuapa	Monkoto	9	2	pupil																																	-1	0	0	0	0	0		0
9176	5	Elanga	Tshuapa	Monkoto	7	1	pupil																																	-1	0	0	0	0	0		0
9175	1	Elanga	Tshuapa	Monkoto	15	1	pupil																																	-1	0	0	0	0	0		0
9174	2	Elanga	Tshuapa	Monkoto	16	1	pupil																																	-1	0	0	0	0	0		0
9173	3	Elanga	Tshuapa	Monkoto	13	1	pupil																																	-1	0	0	0	0	0		0
9172	4	Elanga	Tshuapa	Monkoto	16	1	pupil																																	-1	0	0	0	0	0		0
9171	5	Elanga	Tshuapa	Monkoto	14	1	pupil																																	-1	0	0	0	0	0		0
9170	7	Elanga			15	2	pupil																																	-1	0	0	0	0	0		0
9169	1	Elanga	Tshuapa	Monkoto	36	1	Sawmill																																	-1	0	0	0	0	0		0
9168	2	Elanga	Tshuapa	Monkoto	52	1	farmer, "reco"																																	-1	0	0	0	0	0		0
9167	3	Elanga	Tshuapa	Monkoto	53	1	nurse																																	-1	0	0	0	0	0		0
9166	2	Elanga	Tshuapa	Monkoto	28	1	peasant																																	-1	0	0	0	0	0		0
109	161	Elanga		Equateur	28	2	housekeeper																																	-1	-1	0	0	0	0	-1	0		0
108	160	Elanga		Equateur	31	2	housekeeper																																	-1	0	0	0	0	0	-1	0		0
107	159	Elanga		Equateur	26	1	farmer																																	-1	0	0	0	0	0	-1	0		0
106	158	Elanga		Equateur	20	2	housekeeper																																	-1	0	0	0	0	-1	-1	0		0
105	157	Elanga		Equateur	39		hunter																																	-1	0	0	0	0	0	-1	0		0
104	156	Elanga		Equateur	52	1	housekeeper																																	-1	0	0	0	0	0	-1	0		0
103	155	Elanga		Equateur	42	1	breeder																																	-1	0	0	0	0	0	0	0		-1
102	154	Elanga		Equateur			farmer																																	-1	0	0	0	0	0	-1	0		0
101	153	Elanga		Equateur	28	1	hunter																																	-1	0	0	0	0	-1	-1	0		0
100	152	Elanga		Equateur	34	1	farmer, hunter																																	-1	-1	0	0	0	-1	0	0		-1
99	151	Elanga		Equateur	41	1	teacher																																	-1	0	0	0	0	0	-1	0		0
98	150	Elanga		Equateur	21	2	housewife																																	-1	0	0	0	0	0	0	0		0
97	149	Elanga		Equateur	59	1	housekeeper																																	-1	0	0	0	0	0	-1	0		0
96	148	Elanga		Equateur	36	2	housewife																																	-1	0	0	0	0	0	-1	0		0
95	147	Elanga		Equateur	41	2	housekeeper																																	-1	0	0	0	0	0	0	0		-1
94	146	Elanga		Equateur	26	2	housekeeper																																	-1	0	0	0	0	0	0	0		-1
93	145	Elanga		Equateur	24	2	housewife																																	-1	0	0	0	0	0	0	0		-1
92	144	Elanga		Equateur	35	2	housekeeper																																	-1	0	0	0	0	0	0	0		0
91	143	Elanga		Equateur	35	2	housekeeper																																	-1	0	0	0	0	0	-1	0		0
90	142	Elanga		Equateur	33	2																																		-1	0	0	0	0	0	-1	0		0
89	141	Elanga		Equateur	34	1	peasant																																	-1	0	0	0	0	0	0	0		-1
9023	125	Elome	Tshuapa	Equateur	20	1	pupil																																16	-1	0	0	0	0	0		0
9021	128	Elome	Tshuapa	Equateur	57	1	nurse																																57	-1	0	0	0	0	0		0
9022	130	Elone	Tshuapa	Equateur	22	1	peasant																																6	-1	0	0	0	0	0		0
9020	137	Elone	Tshuapa	Equateur	42	1	parent																																42	-1	0	0	0	0	0		0
88	66	Elonga		Equateur	12	1	pupil																																	-1	0	0	0	0	0	0	-1		0
87	74	Elonga		Equateur	10	1	pupil																																	-1	0	0	0	0	0	0	0		-1
86	88	Elonga		Equateur	21	2	housekeeper																																	-1	0	0	0	0	0	-1	0		0
85	87	Elonga		Equateur	22	2	housekeeper																																	-1	0	0	0	0	0	-1	0		0
84	73	Elonga		Equateur	10	2	pupil																																	-1	0	0	0	0	-1	-1	0		0
9292	7	Engulu		Monkoto	26	2	pupil																																26	-1	0	0	-1	0	-1		0
9268	5	Engulu		Monkoto	18	2	pupil																																18	-1	0	0	-1	0	0		0
9267	4	Engulu		Monkoto	20	1	pupil																																20	-1	0	0	-1	0	-1		0
9266	13	Engulu		Monkoto	13	2	pupil																																2	0	0	0	-1	0	-1		0
9265	12	Engulu		Monkoto	19	1	pupil																																10	0	-1	0	-1	0	0		0
9149	3	Engulu		Monkoto	17	1	pupil																																17	-1	-1	0	-1	0	-1		0
9045	11	Engulu		Monkoto	19	1	pupil																																19	0	0	0	-1	0	-1		0
9044	20	Engulu		Monkoto	20	1	pupil																																20	-1	0	0	0	0	0		0
9043	9	Engulu		Monkoto	16	1	pupil																																16	-1	0	0	-1	0	0		0
9042	20	Engulu	Tshapa	Monkoto	15	2	pupil																																15	-1	0	0	0	0	0		0
9041	19	Engulu	Tshapa	Monkoto	22	2	pupil, wife																																22	-1	0	0	-1	0	-1		0
9040	18	Engulu	Tshapa	Monkoto	26	1	pupil																																26	-1	0	0	0	0	0		0
9039	17	Engulu		Monkoto	18	1	pupil																																18	-1	0	0	0	0	-1		0
9038	16	Engulu		Monkoto	21	2	pupil																																21	-1	0	0	0	0	0		0
9037	22	Ikedji	Tshuapa	Monkoto	20	2	pupil																																15	-1	0	0	0	0	0		0
9291	29	Ikedji	Tshuapa	Monkoto	25	2	pupil																																13	-1	0	0	0	0	0		0
9290	27	Ikedji	Tshuapa	Monkoto	21	1	pupil																																21	0	0	0	-1	0	-1		0
9289	28	Ikedji	Tshuapa	Monkoto	12	2	pupil																																12	-1	0	0	-1	0	-1		0
9288	26	Ikedji	Tshuapa	Monkoto	33	1	pupil, Husband																																5	-1	0	0	-1	0	0		0
9287	25	Ikedji	Tshuapa	Monkoto	27	1	pupil																																27	-1	0	0	0	0	-1		0
9264	36	Ikedji	Tshuapa	Monkoto	17	2	pupil																																17	0	-1	0	0	0	0		0
9263	35	Ikedji	Tshuapa	Monkoto	21	1	pupil																																21	0	-1	0	0	0	0		0
9262	34	Ikedji	Tshuapa		23	1	pupil																																23	0	-1	0	0	0	0		0
9218	41	Ikedji	Tshuapa	Monkoto	26	2	pupil																																26	-1	0	0	0	0	-1		0
9217	40	Ikedji	Tshuapa	Monkoto	24	2	pupil																																24	-1	0	0	0	0	0		0
9216	39	Ikedji	Tshuapa	Monkoto	18	2	pupil																																18	-1	0	0	0	0	0		0
9215	38	Ikedji	Tshuapa	Monkoto	19	1	pupil																																19	-1	-1	0	0	0	0		0
9214	37	Ikedji	Tshuapa	Monkoto	20	2	pupil																																20	-1	0	0	0	0	0		0
9036	21	Ikedji	Tshuapa	Monkoto	15	2	pupil																																15	0	0	0	-1	0	-1		0
6338		Ilombe		Boende	77	1	builder			-1	0	0		0	0	-1	0		-1	0		-1	0	0	0		0	-1	-1	-1	0			0					74	0	0	0	0	0	0	0	0		0
6337		Ilombe		Boende	66	1	civil servent			-1	0	0		0	0	-1	0		-1	0		0	0	0	-1		-1	-1	-1	-1	0	PECHE		0					41	0	0	0	0	0	0	0	0		-1
6336		Ilombe		Boende	63	1	farmer			-1	0	0		0	0	-1	0		-1	0		-1	0	0	0		0	-1	-1	-1	0			0					51	0	0	0	0	0	0	0	0		0
6335		Ilombe		Boende						-1	0	0		0	0	-1	0		-1	0		-1	0	0	0		0	-1	-1	-1	0	ECOPAGE		0					-1	0	0	0	0	0	0	0	0		0
6334		Ilombe		Boende	59	1	civil servent			-1	0	0		0	0	-1	0		-1	0		-1	0	0	0		0	-1	-1	-1	0	peche, coup les sticks, pour la comtradiction		0					59	0	0	0	0	0	0	0	0		0
6333		Ilombe		Boende	46	2	farmer			-1	0	0		0	0	-1	0		0	-1		-1	0	0	0		0	-1	-1	-1	-1			0					34	0	0	0	0	0	0	0	0		-1
6332		Ilombe		Boende	58	1	farmer			-1	0	0		0	0	-1	0		0	-1		0	-1	0	0		0	-1	-1	-1	-1	plante mediciniales, chenils, ls sticks		-1	-1	-1	-1	0	58	0	0	0	0	0	0	0	0		-1
6331		Ilombe		Boende	65	1	hunter			-1	0	0		0	0	0	0	2	-1	0		0	0	0	-1		-1	-1	-1	-1	-1			0					65	0	0	0	0	0	0	0	0		-1
6330		Ilombe		Boende	60	1	civil servent			-1	0	0		0	0	-1	0		0	-1		-1	0	0	0		0	-1	0	0	0			0					51	0	0	0	0	0	0	0	0		-1
6329		Ilombe		Boende	52	1	civil servent			-1	0	0		0	0	-1	0		0	-1		0	0	0	-1		0	-1	-1	-1	0			-1	-1	-1	-1	0	52	0	0	0	0	0	0	0	0		0
6328		Ilombe		Noende	59	1	carpenter			-1	0	0		0	0	-1	0		-1	0		-1	0	0	0		-1	-1	-1	-1	0			-1	0	-1	0	0	50	0	0	0	0	0	0	0	0		-1
6327		Ilombe		Boende	48	1	civil servent			-1	0	0		0	0	-1	0		-1	0		0	0	0	0	4	-1	-1	-1	-1	-1	Peche		0					48	0	0	0	0	0	0	0	0		0
6326		Ilombe		Boende	77	1	painter			-1						-1			-1			-1					0	-1	0	0	0			0					72	0	0	0	0	0	0	0	0		0
6325		Ilombe		Boende	39	1	farmer			-1	0	0		-1	0	0	0		-1	0		0	0	0	-1														29	0	0	0	0	0	0	0	0		-1
6324		Ilombe		Boende	50	1	farmer			-1	0	0		0	0	-1	0		-1	0		-1	0	0	0														30	0	0	0	0	0	0	0	0		0
6323	4	Ilombe		Boende	50	1	farmer			-1	0	0		0	0	-1	0		0	-1		-1	0	0	0														50	0	0	0	0	0	0	0	0		0
6322	3	Ilombe		Boende	71	1	Ex-builder			-1	0	0		0	0	-1	0		-1	0		-1	0	0	0														8	0	0	0	0	0	0	0	0		0
6321	2	Ilombe		Boende	83	1	nurse			-1	0	0		0	0	-1	0		-1	0	4	0	0	0	0														48	0	0	0	0	0	0	0	0		0
6320	1	Ilombe		Boende	31	2	farmer			-1	0	0		0	0	-1	0		0	-1		-1	0	0	0														2	0	0	0	0	0	0	0	0		0
6281		Ilombe		Boende	20	1	vendor			-1	0	0		0	0	-1	0		0	-1		0	0	-1	0														20	0	0	0	0	0	0	0	0		0
6280		Ilombe		Boende	20	2	farmer			-1	0	0		0	0	-1	0		-1	0		0	0	0	0	0													20	0	0	0	0	0	0	0	0		0
6161	20	Ilombe		Boende	42	2	farmer			-1	0	0		0	0	-1	0		-1	0		0	0	0	-1		0	-1	-1	0	-1			0					42	0	0	0	0	0	0	0	0		-1
6160	19	Ilombe		Boende	40	1	farmer, hunter, fisher			-1	0	0		0	0	-1	0		-1	0		0	0	0	-1		-1	-1	-1	0	-1	pratiquer la peche		-1	-1	-1	0	0		0	0	0	0	0	0	0	0		0
6159	18	Ilombe		Boende	41	1	farmer, fisher			-1	0	0		0	0	-1	0		-1	0		-1	0	0	0															0	0	0	0	0	0	0	0		0
6158	17	Ilombe		Boende	30	2	farmer			-1	0	0		0	0	-1	0		-1	0		0	0	0	-1		0	-1	-1	0	-1									0	0	0	0	0	0	0	0		0
6157	16	Ilombe		Boende	17	2	pupil			-1	0	0		0	0	-1	0		-1	0		-1	0	0	0		0	-1	-1	-1	-1			0					17	0	0	0	0	0	0	0	0		0
6156	15	Ilombe		Boende	44	1	state employee			-1	0	0		0	0	0	0	4	-1	0		0	0	0	-1		0	-1	0	0	0			0					44	0	0	0	0	0	0	0	0		-1
6155	14	Ilombe		Boende	35	1	fisher, hunter			-1	0	0		0	0	-1	0		-1	0		0	0	0	-1		-1	-1	0	0	0	peche		0					35	0	0	0	0	0	0	0	0		0
6154	13	Ilombe		Boende	40	1	farmer, hunter, fisher			-1	0	0		0	0	-1	0		-1	0		-1	0	0	0		-1	-1	-1	0	0	a peche		0					-1	0	0	0	0	0	0	0	0		0
6153	12	Ilombe		Boende	53	1	Charpantier et Agriculture			-1	0	0		0	0	-1	0		0	-1		-1	0	0	0		0	-1	0	0	0			0					45	0	0	0	0	0	0	0	0		0
6152	11	Ilombe		Boende	19	2	pupil			-1	0	0		0	0	-1	0	4	-1	0		0	0	0	-1		0	-1	-1	0	-1	Not specified		0						0	0	0	0	0	0	0	0		0
6151	10	Ilombe		Boende	20	2	pupil			-1	0	0		0	0	-1	0		-1	0		-1	0	0	0		0	-1	-1	0	-1	Not specified		0						0	0	0	0	0	0	0	0		0
6150	9	Ilombe		Boende	67	1	fisher			-1	0	0		0	0	-1	0	4	-1	0		0	0	0	-1		-1	-1	-1	0	-1			-1	-1	-1	0	0	67	0	0	0	0	0	0	0	0		0
6149	8	Ilombe		Boende	80	2	farmer			-1	0	0		0	0	-1	0		0	-1		-1	0	0	0		0	-1	-1	0	-1			0					80	0	0	0	0	0	0	0	0		0
6148	7	Ilombe		Boende	18	1	farmer			-1	0	0	4	0	0	-1	0	4	-1	0		0	0	0	-1		0	-1	-1	0	-1			0					2	0	0	0	0	0	0	0	0		0
6147	6	Ilombe		Boende	16	2	pupil			-1	0	0		0	0	-1	0		-1	0		-1	0	0	-1		0	-1	-1	-1	-1			0					4	0	0	0	0	0	0	0	0		0
6118		Ilombe		Boende	18	1	pupil			-1	0	0		0	0	0	0	0	-1	0		0	0	0	0	0	0	-1	-1	-1	0	peche		0					18	0	0	0	0	0	0	0	0		0
6117		Ilombe		Boende	13	2	Vendeure de Mimbita			-1	0	0		0	0	-1	0		-1	0		0	0	0	-1		0	0	-1	-1	-1			0					13	0	0	0	0	0	0	0	0		0
6116		Ilombe		Boende	16	2	pupil			-1	0	0		0	0	-1	0		-1	0		-1	0	0	0		0	-1	-1	-1	-1	Ecopage		0					16	0	0	0	0	0	0	0	0		0
6115		Ilombe		Boende	14	2	pupil			-1	0	0		0	0	-1	0		-1	0		-1	0	0	0		0	0	-1	-1	-1			0					14	0	0	0	0	0	0	0	0		0
6114	5	Ilombe		Boende	63	2	farmer			-1	0	0		0	0	-1	0		-1	0		0	0	0	0	4	0	-1	-1	0	-1			0					20	0	0	0	0	0	0	0	0		0
6050	20	Ilombe		Boende	55	1	teacher			-1	0	0		0	0	-1	0		-1	0		-1	0	0	0		0	-1	0	0	0			0					45	0	0	0	0	0	0	0	0		0
6049	19	Ilombe		Boende	54	1	civil servent			-1	0	0		0	0	-1	0		0	-1		0	0	0	0	0	0	-1	-1	0	-1			0					50	0	0	0	0	0	0	0	0		0
6048	18	Ilombe		Boende	35	2	farmer			-1	0	0		0	0	-1	0		0	-1		-1	0	0	0		0	-1	-1	0	-1			0					35	0	0	0	0	0	0	0	0		0
6047	17	Ilombe		Boende	42	1	teacher			-1	0	0		0	0	-1	0		0	-1		-1	0	0	0		0	-1	-1	0	-1			0					24	0	0	0	0	0	0	0	0		0
6046	48	Ilombe		Boende	46	1	hunter			-1	0	0		0	0	-1	0		-1	0		-1	0	0	0		-1	0	-1	0	-1			0					42	0	0	0	0	0	0	0	0		0
6045	15	Ilombe		Boende	30	2	housekeeper			-1	0	0		0	0	-1	0	0	-1	0		0	0	-1	0		0	-1	-1	0	-1			0					20	0	0	0	0	0	0	0	0		0
6044	14	Ilombe		Boende	42	1	hunter			-1	0	0		0	0	0	-1		-1	0		0	0	0	-1		-1	0	-1	0	0			-1	-1	-1	-1	0		0	0	0	0	0	0	0	0		0
6043	13	Ilombe		Boende	47	2	housekeeper			-1	0	0		0	0	0	0	0	-1	0			0	0	-1		0	-1	-1	0	-1			0					30	0	0	0	0	0	0	0	0		0
6042	12	Ilombe		Boende	34	1	farmer			-1	0	0		0	0	-1	0	0	-1	0		-1	0	0	0		0	-1	0	0	0	Peche		0					34	0	0	0	0	0	0	0	0		0
6041	11	Ilombe		Boende	53	1	teacher			-1	0	0		0	0	-1	0		-1	0		-1	0	0	0		0	-1	0	0	0			0					53	0	0	0	0	0	0	0	0		0
6040	10	Ilombe		Boende	36	1	farmer			-1	0	0		0	0	-1	0		-1	0		-1	0	0	0		0	-1	0	0				0					30	0	0	0	0	0	0	0	0		0
6039	9	Ilombe		Boende	56	1	peasant			-1	0	0		0		-1	0		-1	-1		0	-1	-1	0		0	-1	0	0	0			0					56	0	0	0	0	0	0	0	0		0
6038	8	Ilombe		Boende	56	2	Nenagire			-1	0	0		0	0	0	-1		-1	0		0	0	0	-1		0	-1	-1	0	-1			0					50	0	0	0	0	0	0	0	0		0
6037	7	Ilombe		Boende	53	1	carpenter			0	-1	0		0	0	-1	0		0	-1		-1	0	0	0		0	-1	0	0	0			0					53	0	0	0	0	0	0	0	0		0
6036	6	Ilombe		Boende	41	2	peasant			-1	0	0			0	-1	0	0	-1	0		0	0	-1	-1		0	-1	-1	0	-1	ecopage		0					28	0	0	0	0	0	0	0	0		0
6035	5	Ilombe		Boende	48	2	peasant			-1	0	0		0	0	-1	0		-1	0		-1	0	-1	0		0	-1	-1	0	-1			0					48	0	0	0	0	0	0	0	0		0
6034	4	Ilombe		Boende	20	2	Housekeeper			-1	0	0		0	0	-1	0	2	-1	0			0	0	-1		0	-1	-1	0	-1	Ecopage (a la recherche des (poissons)		0					15	0	0	0	0	0	0	0	0		-1
6033	3	Ilombe		Boende	28	1	civil servent			-1	0	0		0	0	-1	0		-1	0		-1	0	0	0		-1	-1	0	0	-1			-1	-1	-1	-1	0	-1	0	0	0	0	0	0	0	0		0
6032	2	Ilombe		Boende	55	1	farmer			-1	0	0		0	0	-1	0	2	-1	0		-1	0	0	0		0	-1	0	0	-1			0					35	0	0	0	0	0	0	0	0		0
6031	1	Ilombe		Boende	55	1	teacher			-1	0	0		0	0	-1	0		0	-1		-1	0	0	0		-1	-1	0	0	-1			-1	-1	-1	-1	0	30	0	0	0	0	0	0	0	0		0
6052	71	Inganda		Boende	29	1	Commerce, farmer			-1	0	0		0	0	-1	0		-1	0		-1	0	0	0		0	-1	-1	-1	-1	prendre bain		0					2	0	0	0	0	0	0	0	0		-1
6051	72	Inganda		Boende	16	1	pupil			-1	0	0		-1	-1	-1	0	0	-1	0		-1	0	0	-1		-1	-1	0	-1	-1	la peche		0					16	0	0	0	0	0	0	0	0		0
6030	73	Inganda		Boende	16	2	pupil			-1	0	0		0	0	-1	0		-1	0		-1	0	0	0		0	-1	-1	-1	-1			0					16	0	0	0	0	0	0	0	0		0
6029	74	Inganda		Boende	14	1	pupil			-1	0	0		0	-1	-1	0	1	-1	0		0	0	0	-1		-1	-1	-1	-1	-1	Prende de bain		0						0	0	0	0	0	0	0	0		0
6028	75	Inganda		Boende	28	1	farmer			-1	0	0		0	-1	-1		0	-1	0		0	0	0	-1		0	-1	-1	-1	-1	Faire la peche		0					28	0	0	0	0	0	0	0	0		-1
6027	76	Inganda		Boende	23	2	farmer			-1	0	0		0	-1	-1		0	-1	0		0	0	0	-1		0	-1	-1	-1	-1			0					23	0	0	0	0	0	0	0	0		-1
6026	77	Inganda		Boende	42	1	farmer, fisher, hunter			-1	0	0		0	0	-1	0		-1	0		-1	0	0	0		-1	-1	0	-1	0	La peche		-1	-1	-1	-1	0	40	0	0	0	0	0	0	0	0		0
6025	78	Inganda		Boende	39	1	farmer, fisher			-1	0	0		0	0	-1	0		-1	0		-1	0	0	0		-1	-1	0	-1	0			0					39	0	0	0	0	0	0	0	0		0
6024	79	Inganda		Booende	63	2	farmer			-1	0	0		0	-1	-1	0	1	-1	0		0	0	0	-1		0	-1	-1	-1	-1			-1	-1	-1	-1	0	63	0	0	0	0	0	0	0	0		-1
6023	80	Inganda		Boende	17	2	farmer			-1	0	0		0	0	-1	0		-1	0		-1	0	0	0		0	-1	-1	-1	-1			0					17	0	0	0	0	0	0	0	0		0
6022	81	Inganda		Boende	43	1	pupil			-1	0	0		-1	-1	0	0		-1	0		0	0	0	-1		-1	-1	-1	-1	-1	Faire la peche		0					13	0	0	0	0	0	0	0	0		0
6021	82	Inganda		Boende	55	1	pupil			-1	0	0		-1	-1	0	0		-1	0		0	0	0	-1		-1	-1	-1	-1	-1	Faire le peche		0					16	0	0	0	0	0	0	0	0		0
6020	83	Inganda		Boende	16	1	pupil			-1	0	0		-1	-1	0	0		-1	0		0	0	0	-1		-1	0	0	-1	-1	Faire de peche		0					2	0	0	0	0	0	0	0	0		0
6019	84	Inganda		Boende	36	2	farmer			-1				-1	-1			1	9	9		0	0	0	-1		0	-1	-1	-1	-1			0					36	0	0	0	0	0	0	0	0		0
6018	85	Inganda		Boende	38	2	farmer			-1	0	0		0	0	-1	0		-1	0		0	0	0	-1		0	-1	-1	-1	-1			-1	-1	-1	-1	0	38	0	0	0	0	0	0	0	0		0
6017	86	Inganda		Boende	21	1	pupil			-1	-1	0		0	0	-1	0		0	-1		-1	0	0	0		0	-1	0	-1	-1	prendre bain		-1	-1	-1	-1	0	2	0	0	0	0	0	0	0	0		-1
6015	88	Inganda		Boende	62	1	farmer			-1	0	0		0	0	-1	0		-1	0		-1	0	0	0		0	-1	0	-1	0			0					43	0	0	0	0	0	0	0	0		0
6014	89	Inganda		Boende	43	1	farmer, teacher			-1	0	0		0	0	-1	0	0	-1	0		0	0	0	-1		0	-1	-1	-1	-1			-1	-1	-1	-1		18	0	0	0	0	0	0	0	0		0
6013	91	Inganda		Boende	42	1	farmer			-1	0	0		0	0	-1	0		-1	0		-1	0	0	0			-1		-1	-1	Not Specified		0					40	0	0	0	0	0	0	0	0		0
6012	92	Inganda		Boende	52	1	farmer			-1	0	0		0	0	-1	0		-1	0		0	0	0	-1		0	-1	-1	-1	0			0					52	0	0	0	0	0	0	0	0		0
6011	93	Inganda		Boende	68	1	farmer			-1	0	0		0	0	-1	0		-1	0		-1	0	0	0		0	-1	0	-1	0	piege et peche		-1	-1	-1	-1	0	63	0	0	0	0	0	0	0	0		-1
6010	94	Inganda		Boende	49	1	farmer			-1	0	0		0	0	-1	0		0	-1		-1	0	0	0		0	-1	0	-1	0	piege et peche		0					49	0	0	0	0	0	0	0	0		0
6009	95	Inganda		Boende	58	1	farmer			-1	0	0		0	0	-1	0		-1	0		0	0	0	-1		-1	-1	0	-1	0	peche, piege		-1	-1	-1	-1	0	58	0	0	0	0	0	0	0	0		0
6008	96	Inganda		Boende	48	2	farmer			9	9	9		-1	0	0	0	4	-1	0		0	0	0	-1		0	-1	-1	-1	-1			0	9	9	9	9	48	0	0	0	0	0	0	0	0		-1
6006	99	Inganda		Boende	58	1	IT			-1	0	0		0	-1	0	0		-1	0		0	0	0	-1		0	-1	-1	0	0			0					3	0	0	0	0	0	0	0	0		0
6005	100	Inganda		Boende	44	1	all work			-1	0	0		0	0	-1	0	0	-1	0		-1	0	0	0		-1	-1	-1	-1		peche, pieges		-1	0	0	0	-1	44	0	0	0	0	0	0	0	0		0
6004	101	Inganda		Boende	28		fisher			-1	0	0		0	0	-1	0		-1	0		0	0	0	-1		0	0	0	0	0	je ue fois rien		0					27	0	0	0	0	0	0	0	0		-1
6002	103	Inganda			68	1	farmer			-1	0	0		0	0	-1	0		-1	0		0	0	0	-1		0	-1	-1	-1	-1	faue la peche		0						0	0	0	0	0	0	0	0		-1
6001	103	Inganda		Boende	17	1	farmer																				0	0	0	0	0		0	0	0	0	0	0		0	0	0	0	0	0	0	0		0
9186	51	Iwanba	Tshuapa	Equateur	11	1	pupil																																11	-1	0	0	0	0	0		-1	(?)
9185	53	Iwanba	Tshuapa	Equateur	11	1	child																																11	-1	0	0	0	0	0		0
9144	64	Iwanba	Tshuapa	Equateur	37	1	parent																																37	-1	0	0	0	0	0		0
9143	66	Iwanba	Tshuapa	Equateur	44	1	parent																																44	-1	0	0	0	0	0		0
9142	60	Iwanba	Tshuapa	Equateur	19	1	Adolescent																																1	-1	0	0	0	0	0		0
9141	62	Iwanba	Tshuapa	Equateur	33	1	parent																																33	-1	0	0	0	0	0		0
9140	74	Iwanba	Tshuapa	Equateur	58	2	midwife																																30	-1	0	0	0	0	0		0
9119	72	Iwanba	Tshuapa	Equateur	38	2	parent																																25	-1	0	0	0	0	0		0
9118	70	Iwanba	Tshuapa	Equateur	39	2	seamstress																																20	-1	0	0	0	0	0		0
9117	56	Iwanba	Tshuapa	Equateur	16	1	child																																16	-1	0	0	0	0	0		0
9116	58	Iwanba	Tshuapa	Equateur	18	1	pupil																																18	-1	0	0	0	0	0		0
9115	68	Iwanba	Tshuapa	Equateur	23	2	parent																																1	-1	0	0	0	0	0		0
9068	47	Iwanba	Tshuapa	Equateur	11	1	child																																11	-1	0	0	0	0	0		0
9067	42	Iwanba	Tshuapa	Equateur	12	2	pupil																																12	-1	0	0	0	0	0		0
9066	43	Iwanba	Tshuapa	Equateur	12	1	child																																12	-1	0	0	0	0	0		0
9065	45	Iwanba	Tshuapa	Equateur	11	1	child																																11	-1	0	0	0	0	0		0
9064	49	Iwanba	Tshuapa	Equateur	11	2	pupil																																11	-1	0	0	0	0	0		0
6208	2	Iyaa		Boende	51		hunter, peasant			-1	0	0		0	0	-1	0		0	-1		-1	0	0	-1		-1	0	-1	0	0			-1	-1	-1	-1	0	35	0	0	0	0	0	0	0	0		0
6129	1	Iyaa		Boende	28	1	peasant			-1	0	0		0	0	-1	0		-1	0		0	0	0	-1		0	-1	-1	-1	0			-1	-1	-1	-1	0	28	0	0	0	0	0	0	0	0		0
6128	12	Iyaa		Boende	45	1	state employee			-1	0	0		0	0	-1	0		-1	0		0	0	0	-1		-1	-1	0	0	0	peche		-1	-1	-1	-1	0	20	0	0	0	0	0	0	0	0		0
6127	11	Iyaa		Boende	50	1	teacher			-1	0	0		-1	0	0	0		-1	0		0	0	0	-1		0	-1	-1	0	0			0					23	0	0	0	0	0	0	0	0		0
6126	10	Iyaa		Boende	30	2	peasant			-1	0	0		0	0	-1	0		-1	0		-1	0	0	-1		0	-1	-1	0	-1	ecopage (peche)		0					30	0	0	0	0	0	0	0	0		-1
6125	9	Iyaa		Boende	57	1	nurse			-1	0	0		0	0	-1	0		-1	0		-1	0	0	0		0	-1	0	0	0			0					17	0	0	0	0	0	0	0	0		0
6124	8	Iyaa		Boende	43	2	housekeeper			-1	0	0		0	0	-1	0		-1	0		0	0	0	-1		0	-1	-1	-1	-1			-1	-1	-1	-1	0	19	0	0	0	0	0	0	0	0		0
6123	7	Iyaa		Boende	54	2				-1	0	0		0	0	-1	0		-1	-1		-1	0	0	0		0	-1	-1	-1	-1	Faire la peche (ecopage)		0					50	0	0	0	0	0	0	0	0		0
6122	6	Iyaa		Boende	54	2	housekeeper			-1	0	0		0	0	-1	0		-1	0		-1	0	0	0		0	-1	-1	0	-1			0					50	0	0	0	0	0	0	0	0		0
6121	5	Iyaa		Boende	35	2	peasant			-1	0	0		-1	0	-1	0	0	-1	0		-1	0	0	-1		0	-1	-1	-1	-1	ecopage		0					35	0	0	0	0	0	0	0	0		0
6120	64	Iyaa		Boende	48	1	village chief, teacher			-1	0	0		0	0	-1	0		-1	0		-1	0	0	-1		0	-1	0	-1	0	peche		0					26	0	0	0	0	0	0	0	0		0
6119	3	Iyaa		Boende	40	1	peasant			-1	0	0		0	0	-1	0		-1	0		0	0	0	-1		0	-1	-1	-1	0			0					21	0	0	0	0	0	0	0	0		0
9250	6	Iyanga	Tshuapa	Equateur	11	1	child																																11	-1	0	0	0	0	0		0
9249	1	Iyanga	Tshuapa	Equateur	12		child																																12	-1	0	0	0	0	0		0
9248	5	Iyanga	Tshuapa	Equateur	9	1	child																																9	-1	0	0	0	0	0		0
9247	4	Iyanga	Tshuapa	Equateur	6	1	child																																6	-1	0	0	0	0	0		0
9209	14	Iyanga	Tshuapa	Equateur	30	1	farmer																																30	-1	0	0	0	0	0		0
9208	13	Iyanga	Tshapa	Equateur	21	2	pupil																																21	-1	0	0	0	0	0		0
9207	12	Iyanga	Tshuapa	Equateur	50	2	peasant																																30	-1	0	0	0	0	-1		0
9206	11	Iyanga	Tshuapa	Equateur	20	2	pupil																																20	-1	0	0	0	0	0		0
9205	10	Iyanga	Tshapa	Equateur	29	1	farmer																																29	0	0	-1	0	0	0		0
9204	9	Iyanga	Tshapa	Equateur	22	1	farmer																																22	0	0	-1	0	0	-1		0
9203	8	Iyanga	Tshapa	Equateur	20	1	farmer																																20	-1	0	0	0	0	0		0
9202	7	Iyanga	Tshapa	Equateur	14	2	pupil																																14	-1	0	0	0	0	0		0
9201	6	Iyanga	Tshapa	Equateur	14	1	young																																14	-1	0	0	0	0	0		0
9200	5	Iyanga	Tshapa	Equateur	15	2	young																																15	-1	0	0	0	0	0		0
9199	4	Iyanga	Tshapa	Equateur	17	1	young																																17	-1	0	0	0	0	0		0
9198	3	Iyanga	Tshapa	Equateur	14	2	young																																14	-1	0	0	0	0	0		0
9197	2	Iyanga	Tshapa	Equateur	18	2	pupil																																18	-1	0	0	0	0	0		0
9196	1	Iyanga	Tshapa	Equateur	13	1	adolescent																																13	-1	0	0	0	0	0		0
9139	3	Iyanga	Tshuapa	Equateur	12	1	child																																12	-1	0	0	0	0	0		0
9138	2	Iyanga	Tshuapa	Equateur	5	2	child																																5	-1	0	0	0	0	0		0
9061	4	Iyanga	Tshupa	Equateur	32	2	peasant																																32	-1	0	0	0	0	0		0
9060	10	Iyanga	Tshuapa	Equateur	58	1	illegible																																58	-1	0	0	0	0	0		0
9059	9	Iyanga	Tshuapa	Equateur	39	1	peasant																																39	-1	0	0	0	0	0		0
9031	8	Iyanga	Tshuapa	Equateur	35	1	peasant																																35	-1	0	0	0	0	0		0
9030	7	Iyanga	Tshuapa	Equateur	42	1	peasant																																42	-1	0	0	0	0	-1		0
9029	6	Iyanga	Tshuapa	Equateur	55	1	hunter																																55	-1	0	0	0	0	0		0
9028	1	Iyanga	Tshuapa	Equateur	75	1	peasant																																1	-1	0	0	0	0	-1		0
9027	5	Iyanga	Tshuapa	Equateur	36	1	peasant																																36	-1	0	0	0	0	-1		0
9026	4	Iyanga	Tshuapa	Equateur	37	1	illegible																																30	-1	0	0	0	0	0		0
9025	3	Iyanga	Tshuapa	Equateur	73	1	peasant																																73	-1	0	0	0	0	-1		0
9024	2	Iyanga	Tshuapa	Equateur	30	1	peasant																																30	-1	0	0	0	0	0		0
9009	3	Iyanga	Tshapa	Equateur	19	2	peasant																																19	-1	0	0	0	0	0		0
9008	2	Iyanga	Tshuapa	Equateur	34	2	peasant																																34	-1	0	0	0	0	0		0
9007	1	Iyanga	Tshuapa	Equateur	25	2	peasant																																25	-1	0	0	0	0	0		0
9006	11	Iyanga	Tshapa	Equateur	58	1	peasant																																58	-1	0	0	0	0	0		0
6222	26	Iyenge		Boende	29	2	housekeeper			-1	0	0		0	0	-1	0		-1	0		-1	0	0	0		0	-1	0	0	0			0					24	0	0	0	0	0	0	0	0		-1
6140	37	Iyenge		Boende	26	1	peasant			-1	0	0		0	0	-1	0		-1	0		0	0	0	-1		-1	-1	-1	0	-1	peche		0					26	0	0	0	0	0	0	0	0		0
6139	36	Iyenge		Boende	60	2	wise wife			-1	0	0		0	0	-1	0		-1	0		-1	0	0	0		0	-1	-1	-1	-1			0					60	0	0	0	0	0	0	0	0		0
6138	35	Iyenge		Boende	49	1	peasant			-1	0	0		0	0	-1	0		-1	0		-1	0	0	0		0	-1	0	0	0	faire la peche		-1	-1	-1	-1	0	46	0	0	0	0	0	0	0	0		0
6137	34	Iyenge		Boende	36	1	peasant			-1	0	0		0	0	-1	0		-1	0		-1	0	-1	0		-1	-1	0	0	0	tendre des pieges		0					36	0	0	0	0	0	0	0	0		0
6136	33	Iyenge		Boende	42	1	farmer			-1	0	0		0	0	-1	0		-1	0		-1	0	0	0	4	0	-1	0	0	-1			0					31	0	0	0	0	0	0	0	0		0
6135	32	Iyenge		Boende	29	2	peasant			-1	0	0		0	0	-1	0		-1	0		0	0	0	-1		0	-1	-1	0	-1	faire la ecopage (peche)		0					15	0	0	0	0	0	0	0	0		-1
6134	31	Iyenge		Boende	39	2	peasant			-1	0	0		0	0	-1	0		0	-1		-1	0	0	0		0	-1	-1	0	-1			0					20	0	0	0	0	0	0	0	0		0
6133	30	Iyenge		Boende	61	1	peasant			-1	0	0		0	0	-1	0		-1	0		-1	0	0	0		0	-1	0	0	0	faire le peche		0					6	0	0	0	0	0	0	0	0		0
6132	29	Iyenge		Boende	50	1	farmer			-1	0	0		0	0	-1	0		-1	0		-1	0	0	0		0	-1	0	0	0	faire le peche		0					50	0	0	0	0	0	0	0	0		0
6131	28	Iyenge		Boende	51	1	nurse			-1	0	0		0	0	-1	0		-1	0		-1	0	0	0		0	-1	-1	-1	0			0					38	0	0	0	0	0	0	0	0		0
6130	27	Iyenge		Boende	45	1	builder			-1	0	0		0	0	-1	0		-1	0		-1	0	-1	0		0	-1	0	0	0			0					40	0	0	0	0	0	0	0	0		0
276	70	Iyanga		Equateur	12	1	pupil																																12	-1	0	0	0	0	0	-1	0		0
275	69	Iyanga		Equateur	9	2	pupil																																9	-1	0	0	0	0	0	-1	0		0
274	68	Iyanga		Equateur	16	2																																	16	-1	0	0	0	0	0	-1	0		0
273	67	Iyanga		Equateur	17	2	pupil																																17	-1	0	0	0	0	0	0	0		-1
272	66	Iyanga		Equateur	14	2	pupil																																14	-1	0	0	0	0	0	-1	0		0
271	65	Iyanga		Equateur	14	2	pupil																																14	0	0	0	0	0	0	-1	0		0
270	64	Iyanga		Equateur	17	2	pupil																																17	-1	0	0	0	0	0	-1	0		0
267	106	Iyanga		Equateur	40	1	farmer																																40	-1	0	0	0	0	0	-1	0		0
266	112	Iyanga		Equateur	42	1	hunter																																24	-1	0	0	0	0	-1	-1	-1	In the house	0
265	111	Iyanga		Equateur	25	1	hunter																																1	-1	0	0	0	0	0	-1	0		0
264	110	Iyanga		Equateur	27	1	hunter																																27	-1	0	0	0	0	-1	-1	-1	In the house	0
263	109	Iyanga		Equateur	38	1	hunter																																38	-1	0	0	0	0	-1	-1	0		0
262	108	Iyanga		Equateur	49	1	hunter																																40	-1	0	0	0	0	-1	-1	0		0
261	105	Iyanga		Equateur	30	1	farmer, fisher																																30	-1	0	0	0	0	0	-1	-1	In the pigs' closing	0
260	104	Iyanga		Equateur	23	1	fisher																																15	-1	0	0	0	0	0	-1	0		0
259	103	Iyanga		Equateur	32	1	farmer																																7	-1	0	0	0	0	0	-1	0		0
258	102	Iyanga		Equateur	21	1	pupil																																21	-1	0	0	0	0	0	-1	0		0
257	101	Iyanga		Equateur	19	1	pupil																																19	-1	0	0	0	0	0	-1	0		0
256	100	Iyanga		Equateur	18	1	pupil																																18	-1	0	0	0	0	-1	-1	0		0
255	99	Iyanga		Equateur	20	2	pupil																																20	-1	0	0	0	0	0	-1	0		0
254	98	Iyanga		Equateur	19	2	unmarried																																19	-1	0	0	0	0	0	-1	0		0
253	97	Iyanga		Equateur	25	2	housewife																																25	-1	0	0	0	0	0	-1	0		0
252	96	Iyanga		Equateur	54	2	housewife																																51	-1	0	0	0	0	0	0	0		0
251	95	Iyanga		Equateur	41	2	housewife																																15	-1	0	0	0	0	0	-1	0		0
250	94	Iyanga		Equateur	19	2	pupil																																19	-1	0	0	0	0	0	0	0		-1
249	93	Iyanga		Equateur	18	2	pupil																																	-1	0	0	0	0	0	-1	0		0
248	92	Iyanga		Equateur	29	2	housewife																																6	-1	0	0	0	0	0	-1	0		0
247	91	Iyanga		Equateur	19	2	housewife																																	-1	0	0	0	0	0	-1	0		0
81	71	Iyanga		Equateur	8	2	pupil																																8	-1	0	0	0	0	0	-1	0		0
64	107	Iyanga		Equateur	57	1	farmer																																57	-1	0	0	0	0	0	-1	0		0
63	90	Iyanga		Equateur	14	1	pupil																																14	-1	0	0	0	0	0	-1	0		0
62	89	Iyanga		Equateur	17	1	pupil																																17	-1	0	0	0	0	0	-1	0		0
61	88	Iyanga		Equateur	17	1	fisher																																17	-1	0	0	0	0	0	0	0		-1
60	87	Iyanga		Equateur	14	1	pupil																																14	-1	0	0	0	0	-1	-1	0		0
59	86	Iyanga		Equateur	13	1	pupil																																13	-1	0	0	0	0	-1	-1	-1	In the house	0
58	85	Iyanga		Equateur	15	1	pupil																																15	-1	0	0	0	0	-1	0	-1	Don't know	0
57	84	Iyanga		Equateur	12	1	pupil																																12	-1	0	0	0	0	0	-1	0		0
56	83	Iyanga		Equateur	10	2	pupil																																10	-1	0	0	0	0	0	-1	0		0
55	82	Iyanga		Equateur	11	1	pupil																																11	-1	0	0	0	0	0	-1	0		0
54	81	Iyanga		Equateur	9	2	pupil																																9	-1	0	0	0	0	0	0	0		0
53	80	Iyanga		Equateur	10	1	pupil																																10	-1	0	0	0	0	0	-1	0		0
52	79	Iyanga		Equateur	6	2	pupil																																6	-1	0	0	0	0	0	-1	0		0
51	78	Iyanga		Equateur	8	1	pupil																																8	-1	0	0	0	0	0	-1	0		0
50	77	Iyanga		Equateur	7	2	pupil																																7	-1	0	0	0	0	0	-1	0		0
49	76	Iyanga		Equateur	11	1	pupil																																11	-1	0	0	0	0	0	-1	0		0
48	75	Iyanga		Equateur	12	1	pupil																																12	-1	0	0	0	0	0	-1	0		0
47	74	Iyanga		Equateur	11	1	pupil																																11	-1	0	0	0	0	0	-1	0		0
46	73	Iyanga		Equateur	10	1	pupil																																10	-1	0	0	0	0	0	-1	0		0
45	72	Iyanga		Equateur	11	2	pupil																																11	-1	0	0	0	0	0	-1	0		0
197	267	Lingombe		Equateur	44	2	farmer																																21	-1	0	0	0	0	0	-1	0		0
193	253	Lingombe		Equateur	43	1	farmer, fisher																																43	-1	0	0	0	0	-1	-1	-1	The pigs in the pen	0
192	252	Lingombe		Equateur	34	2	farmer																																2	-1	0	0	0	0	-1	-1	0		0
168	266	Lingombe		Equateur	40	1	tailor, hunter																																40	-1	0	0	0	0	-1	-1	-1	Pigs in the pen	0
110	264	Lingombe		Equateur	47	1	farmer																																29	-1	0	0	0	0	0	-1	-1	Pigs in the pen	0
80	265	Lingombe		Equateur	25	1	hunter, fisher																																25	-1	0	0	0	0	-1	0	-1		0
44	263	Lingombe		Equateur	44	1	farmer																																44	-1	0	-1	0	0	0	-1	-1	Pigs in the pen	0
35	25	Lingombe		Equateur	39	1	agriculture, hunter																																39	-1	0	0	0	0	-1	-1	-1	the pigs in the pens (le porc l'enclos)	0
28	250	Lingombe		Equateur	47	1	shapherd, fisher																																32	-1	0	0	0	0	-1	-1	-1	the pigs in the pen (les porcs sout dans l'enclos)	0
27	249	Lingombe		Equateur	43	1	teacher, shepherd																																10	0	0	-1	0	0	0	-1	-1	the pig in the pens (le porc est dans l'enclos)	0
26	248	Lingombe		Equateur	46	1	hunter																																10	-1	0	0	0	0	-1	-1	0		0
25	247	Lingombe		Equateur	51	1	agriculture, hunter																																51	0	-1	0	0	0	-1	-1	0		0
24	245	Lingombe		Equateur	35	1	farmer																																35	-1	0	0	0	0	-1	-1	0		0
23	244	Lingombe		Equateur	62	1	agriculture, hunter																																62	0	-1	0	0	0	0	-1	-1	pigs in the pens (porc dans l'enclos)	0
22	243	Lingombe		Equateur	29	1	agriculture, hunter																																29	0	-1	0	0	0	0	-1	0		0
21	242	Lingombe		Equateur	26	2	fisher, cable(?)																																	0	-1	0	0	0	0	-1	0		0
10	262	Lingombe		Equateur	62	1	famer, hunter																																49	-1	0	0	0	0	-1	-1	-1	the pig in the pen (le porc est dans l'enclos)	0
9	261	Lingombe		Equateur	46	1	beeder, hunter																																42	-1	0	0	0	0	-1	-1	-1	the pig in the pen (le porc dans l'enclos)	0
8	260	Lingombe		Equateur	49	1	Nurse, hunter																																4	-1	0	0	0	0	-1	-1	0		0
7	259	Lingombe		Equateur	51	1	farmer, hunter																																41	-1	0	0	0	0	-1	-1	0		0
6	258	Lingombe		Equateur	52	1	agriculture, hunter, breeder																																29	-1	0	0	0	0	-1	-1	-1	the pig in the pen (le poc dans l'enclos)	0
5	257	Lingombe		Equateur	35	1	sawmill, farmer																																	-1	0	0	0	0	-1	0	0		-1
4	256	Lingombe		Equateur	44	1	agriculture, hunter, fisher																																44	-1	0	0	0	0	0	0	0		-1
3	255	Lingombe		Equateur	34	1	agriculture, hunter																																7	-1	0	0	0	0	-1	-1	0		0
2	254	Lingombe		Equateur	51	1	agriculture, hunter																																47	0	0	-1	0	0	-1	-1	-1	les porcs sont dans l'encos aiusi que divagation (the pigs are in the pen & wander)	0
1	251	Lingombe		Equateur	72	1	agriculture, hunter							9													0	0	0										3	-1	0	0	0	0	0	0	0		0
6207	71	Lofondo		Boende	41	1	teacher			-1	0	0		0	0	-1	0		-1	0		-1	0	0	0														20	0	0	0	0	0	0	0	0		0
6206	70	Lofondo		Boende	50	2	peasant			-1	0	0		0	0	-1	0		0	-1		-1	0	0	0														-1	0	0	0	0	0	0	0	0		0
6205	69	Lofondo		Boende	32	2	peasant			-1	0	0		-1	0	-1	0		-1	0		-1	0	-1	0														32	0	0	0	0	0	0	0	0		0
6204	68	Lofondo		Boende	40	1	peasant			-1	0	0		0	0	-1	0		0	-1		-1	0	0	0														40	0	0	0	0	0	0	0	0		0
6203	67	Lofondo		Boende	34	1	village chief			-1	0	0		0	0	-1	0		-1	0		-1	0	0	0														34	0	0	0	0	0	0	0	0		0
6202	66	Lofondo		Boende	30	2	teacher			-1	0	0		0	0	-1	0		-1	0		-1	0	0	0														15	0	0	0	0	0	0	0	0		0
6201	65	Lofondo		Boende	52	1	nurse			-1	0	0		0	0	-1	0		0	-1		-1	0	0	0														25	0	0	0	0	0	0	0	0		0
6200	64	Lofondo		Boende	42	1	peasant			-1	0	0		0	0	-1	0		-1	0		-1	0	0	0														42	0	0	0	0	0	0	0	0		0
6339		Lokula		Boende	55	2	vendor			-1	0	0		0	0	-1	0		-1	0		0	0	0	-1		0	0	-1	0	-1			-1	-1	-1	0	0	50	0	0	0	0	0	0	0	0		-1
6272	66	Lokula		Boende	18	2	pupil			-1	0	0		0	0	0	0	0	-1	0		0	0	0	-1														18	0	0	0	0	0	0	0	0		-1
6271	67	Lokula		Boende	17	1	farmer			-1	0	0		0	0	-1	0		-1	0		-1	0	0	0														17	0	0	0	0	0	0	0	0		0
6270	68	Lokula		Boende	14	2	pupil			-1	0	0		-1	0	0	0		-1	0		0	0	0	-1														14	0	0	0	0	0	0	0	0		-1
6261	85	Lokula		Boende	45	1	farmer			-1	0	0		0	0	0	0	0	-1	0		0	0	0	-1		-1	0	-1	0	-1			0					40	0	0	0	0	0	0	0	0		-1
6260	86	Lokula		Boende	40	1	farmer			-1	0	0		0	0	-1	0		0	-1		-1	0	0	0		0	-1	-1	0	-1			0					37	0	0	0	0	0	0	0	0		0
6259	87	Lokula		Boende	37	1	farmer			-1	0	0		-1	0	0	0		-1	0		0	0	0	-1		0	-1	-1	0	0			0					37	0	0	0	0	0	0	0	0		-1
6258	88	Lokula		Boende	72	1	farmer			-1	0	0		0	0	-1	0		-1	0		0	0	0	-1		0	-1	-1	0	0			0					72	0	0	0	0	0	0	0	0		0
6257	85	Lokula		Boende	62	1	teacher			-1	0	0		0	0	0	0	0	-1	0		0	0	0	-1		0	-1	0	0	0			0					62	0	0	0	0	0	0	0	0		-1
6256	73	Lokula		Boende	20	2	pupil			-1	0	0		0	0	-1	0		-1	0		-1	0	0	0		0	-1	-1	0	-1	Ecopage		0					20	0	0	0	0	0	0	0	0		-1
6255	74	Lokula		Boende	32	1	farmer			-1	0	0		-1	0	0	0		-1	0		0	0	0	-1		0	-1	-1	0	-1			0					28	0	0	0	0	0	0	0	0		0
6254	75	Lokula		Boende	29	1	farmer			-1	0	0		0	0	-1	0		-1	0		-1	0	0	0		0	-1	0	0	-1			0					29	0	0	0	0	0	0	0	0		-1
6253	72	Lokula		Boende	16	1	pupil			-1	0	0		0	0	-1	0		-1	0		-1	0	0	0		0	-1	0	-1	-1			0					16	0	0	0	0	0	0	0	0		-1
6246	84	Lokula		Boende	33	2	vendor			-1	0	0		-1	0	0	0		-1	0		0	0	0	-1		0	-1	-1	0	-1			0					20	0	0	0	0	0	0	0	0		0
6245	83	Lokula		Boende	19	1	vendor			-1	0	0		0	0	-1	0		0	-1		-1	0	0	0		0	-1	0	-1	0	peche		0					19	0	0	0	0	0	0	0	0		-1
6244	94	Lokula		Boende	64	2	teacher			-1	0	0		0	0	-1	0		-1	0		0	0	-1	0		0	-1	0	-1	0			0					64	0	0	0	0	0	0	0	0		0
6243	79	Lokula		Boende	31	1	farmer			-1	0	0		-1	0	0	0		-1	0		0	0	0	0	0	0	-1	0	-1	0			-1	-1	-1	0	0	31	0	0	0	0	0	0	0	0		0
6242	95	Lokula		Boende	44	2	farmer			-1	0	0		0	0	-1	0		-1	0		0	0	-1	0		0	-1	-1	-1	-1			0					44	0	0	0	0	0	0	0	0		-1
6241	96	Lokula		Boende	39	2	farmer			-1	0	0		0	0	-1	0		-1	0		0	0	-1	0		0	-1	0	0	0			0					39	0	0	0	0	0	0	0	0		-1
6240	92	Lokula		Boende	65	1	farmer			-1	0	0		0	0	-1	0		-1	0		0	0	0	-1		0	-1	0	0	0			0					65	0	0	0	0	0	0	0	0		0
6239	91	Lokula		Boende	70	1	farmer			-1	0	0		0	0	-1	0		-1	0		-1	0	0	0		-1	0	0	-1	0			-1	-1	-1	0	0	70	0	0	0	0	0	0	0	0		0
6238	90	Lokula		Boende	68	1	hunter			-1	0	0		-1	0	0	0		-1	0		0	0	0	-1		0	-1	-1	0	-1			0					68	0	0	0	0	0	0	0	0		0
6237	76	Lokula		Boende	35	1	farmer			-1	0	0		0	0	-1	0		-1	0		0	0	0	-1		0	-1	-1	0	-1			0					35	0	0	0	0	0	0	0	0		0
6236	77	Lokula		Boende	22	1	pupil			-1	0	0		0	0	0	0	0	-1	0		0	0	0	-1		0	-1	0	-1	0			0					22	0	0	0	0	0	0	0	0		0
6235	78	Lokula		Boende	35	1	farmer			-1	0	0		0	0	-1	0		-1	0		-1	0	0	0		-1	-1	0	-1	0			-1	-1	-1	-1	0	35	0	0	0	0	0	0	0	0		-1
6233	80	Lokula		Boende	19	1	farmer			-1	0	0		-1	0	0	0		-1	0		-1	0	0	0		-1	-1	0	-1	0			-1	-1	-1	0	0	19	0	0	0	0	0	0	0	0		-1
6232	81	Lokula		Boende	33	2	seamstress			-1	0	0		-1	0	0	0		-1	0		0	0	0	0	0	0	-1	-1	-1	-1			0					33	0	0	0	0	0	0	0	0		-1
6231	82	Lokula		Boende	35	1	farmer			-1	0	0		0	0	-1	0		-1	0		-1	0	0	0		9	9	9	9	9			0					35	0	0	0	0	0	0	0	0		0
6229	97	Lokula		Boende	52	2	housekeeper			-1	0	0		0	0	-1	0		-1	0		0	0	-1	0		0	0	-1	-1	-1			0					52	0	0	0	0	0	0	0	0		-1
6228	98	Lokula		Boende	37	2	alcohol maker			-1	0	0		0	0	-1	0		-1	0		0	0	0	-1		0	0	-1	-1	-1			-1	-1	-1	0	0	-1	0	0	0	0	0	0	0	0		-1
6227	99	Lokula		Boende	49	2	farmer			-1	0	0		0	0	-1	0		-1	0		0	0	-1	0		0	-1	-1	-1	-1			0					32	0	0	0	0	0	0	0	0		0
6226	100	Lokula		Boende	47	2	matron			-1	0	0		0	0	-1	0		-1	0		0	0	0	-1		0	-1	-1	0	-1			0					47	0	0	0	0	0	0	0	0		0
6225	69	Lokula		Boende	19	1	farmer			-1	0	0		0	0	-1	0		-1	0		0	0	0	-1		0	-1	-1	0	0			0					17	0	0	0	0	0	0	0	0		0
6224	70	Lokula		Boende	13	1	pupil			-1	0	0		0	0	-1	0		-1	0		-1	0	0	0		0	-1	0	0	-1			0					17	0	0	0	0	0	0	0	0		0
6223	71	Lokula		Boende	13	1	farmer			-1	0	0		0	0	0	0	0	-1	0		0	0	0	-1		0	0	0	0	-1	Peche		0					13	0	0	0	0	0	0	0	0		-1
9194	245	Lolakenanga	Tshuapa	Equateur	34	1	peasant																																34	-1	0	0	0	0	0		0
9193	244	Lolakenanga	Tshuapa	Equateur	26	1	State Official																																26	-1	0	0	0	0	0		0
9192	242	Lolakenanga	Tshuapa	Equateur	26	1																																	26	-1	0	0	0	0	0		0
9191	247	Lolakenanga	Tshuapa	Equateur	52	1	State Agent																																52	-1	0	0	0	0	0		0
9190	246	Lolakenanga	Tshuapa	Equateur	50	1	State Agent																																50	-1	0	0	0	0	0		0
9189	241	Lolakenanga	Tshuapa	Equateur	44	1																																	44	-1	0	0	0	0	0		0
9188	243	Lolakenanga	Tshuapa	Equateur	42	1	peasant																																22	-1	0	0	0	0	0		0
9187	240	Lolakenanga	Tshuapa	Equateur	39	1	hunter																																39	-1	0	0	0	0	0		0
9114	174	Longongo	Tshuapa	Equateur	19	2	adult																																19	-1	0	0	0	0	0		0
9113	167	Longongo	Tshuapa	Equateur	19	2	adult																																19	-1	0	0	0	0	0		0
9112	163	Longongo	Tshuapa	Equateur	28	2	housewife																																4	-1	0	0	0	0	0		0
9111	180	Longongo	Tshua	Equateur	44	1	peasant																																44	-1	0	0	0	0	0		0
9110	179	Longongo	Tshuapa	Equateur	48	1	parent																																48	0	0	0	0	0	0		-1	(?)
9109	182	Longongo	Tshuapa	Equateur	39	1	peasant																																39	-1	0	0	0	0	-1		-1	(?)
9108	164	Longongo	Tshuapa	Equateur	45	1	hunter																																15	-1	0	0	0	0	0		0
9107	170	Longongo	Tshuapa	Equateur	63	1	peasant																																32	-1	0	0	0	0	0		0
9106	176	Longongo	Tshuapa	Equateur	15	2	child																																15	-1	0	0	0	0	0		0
9105	169	Longongo	Tshuapa	Equateur	32	1	Official																																6	-1	0	0	0	0	0		0
9104	161	Longongo	Tshuapa	Equateur	33	1	nurse																																3	-1	0	0	0	0	0		0
9103	172	Longongo	Tshuapa	Equateur	10	1	child																																10	-1	0	0	0	0	0		0
6192	56	Lotoko		Boende	27	2	peasant			-1						-1			-1			-1					0	-1	-1	-1	-1			0					9	0	0	0	0	0	0	0	0		0
6191	55	Lotoko		Boende	46	1	Chef du village, peasant			-1	0	0		0	0	-1	0		-1	0		-1	0	0	0		-1	-1	0	0	0			0					46	0	0	0	0	0	0	0	0		0
6190	54	Lotoko		Boende	50	1	peasant			-1	0	0		0	0	-1	0		-1	0		0	0	-1	0		-1	-1	0	0	0			0					50	0	0	0	0	0	0	0	0		0
6189	53	Lotoko		Boende	43	1	peasant			-1	0	0		0	0	-1	0		-1	0		-1	0	0	0		-1	-1	0	0	0			0					43	0	0	0	0	0	0	0	0		0
6188	52	Lotoko		Boende	20	2	peasant			-1	0	0		0	0	-1	0		-1	0		-1	0	0	0		0	-1	-1	-1	0			0					40	0	0	0	0	0	0	0	0		0
6187	51	Lotoko		Boene	21	1	peasant			-1	0	0		0	0	-1	0		-1	0		0	0	-1	0		0	-1	0	-1	0			0					8	0	0	0	0	0	0	0	0		0
6186	50	Lotoko		Boende	20	2	peasant			-1	0	0		0	-1	0	0		-1	0		0	0	-1	0		0	-1	-1	-1	-1			0					10	0	0	0	0	0	0	0	0		-1
6185	49	Lotoko		Boende	27	1	peasant			-1	0	0		-1	0	0	0		-1	0		0	0	-1			0	-1	0	0	0			0					5	0	0	0	0	0	0	0	0		-1
6184	48	Lotoko		Boende	30	2	peasant			-1	0	0		0	0	-1			-1	0		-1	0	0	0		0	-1	-1	-1	-1			0					30	0	0	0	0	0	0	0	0		0
9195	7	Mbanda	Tshuapa	Monkoto	51	1	peasant																																	-1	0	0	0	0	0		0
9011	9	Mbanda	Tshuapa	Monkoto	14	1	pupil																																	-1	0	0	0	0	0		0
9002	13	Mbanda	Tshuapa	Monkoto	8	2	pupil																																	-1	0	0	0	0	0		0
9001	9	Mbanda	Tshuapa		14	1	pupil																																	-1	0	0	0	0	0		0
6199	63	Moma		Boende	49	2	teacher			-1	0	0		0	0	-1	0		-1	0		-1	0	0	0														20	0	0	0	0	0	0	0	0		0
6198	62	Moma		Boende	42	1	village chief			-1	0	0		0	0	-1	0		-1	0		-1	0	0	0														15	0	0	0	0	0	0	0	0		0
6197	61	Moma		Boende	52	1	Villoyeois			-1	0	0		0	0	0	0	0	-1	0		0	0	0	0	4													40	0	0	0	0	0	0	0	0		-1
6196	60	Moma		Boende	65	1	School Pasteur			-1	0	0		0	0	-1	0		0	-1		-1	0	0	0														65	0	0	0	0	0	0	0	0		0
6195	59	Moma		Boende	25	2	Nenajere			-1	0	0		0	0	-1	-1	0	-1	0		0	0	0	-1														3	0	0	0	0	0	0	0	0		-1
6194	58	Moma		Boende	42	1	Villajeurs			-1	0	0		0	0	-1	0		-1	0		-1	0	0	-1														42	0	0	0	0	0	0	0	0		0
6193	57	Moma		Boende	30	2	peasant, Nenajere			-1	0	0		0	0	-1	0		-1	0		-1	0	0	0														30	0	0	0	0	0	0	0	0		0
6176	72	Mpombi		Boende	49	1	peasant			-1	0	0		-1	0	0	0		-1	0		0	0	0	-1		0	-1	-1	0	-1	peche		0					49	0	0	0	0	0	0	0	0		0
6169	78	Mpombi		Boende	48	1	builder			-1	0	0		0	0	-1	0		-1	0		-1	0	0	0		0	-1	0	0	-1			0					40	0	0	0	0	0	0	0	0		-1
6168	77	Mpombi		Boende	28	1	De'broui Vlant			-1						-1				-1		-1				4	0	-1	-1	0	0			0					5	0	0	0	0	0	0	0	0		-1
6167	76	Mpombi		Boende	63	1	Miatore			-1	0	0		0	0	-1	0	0	-1	0		0	0	0	-1		0	-1	-1	0	0			0					63	0	0	0	0	0	0	0	0		-1
6166	75	Mpombi		Boende	49	2	peasant			-1	0	0		0	0	-1	0		-1	0		0	0	0	-1	4	0	-1	-1	-1	-1	Faire ;a [eche (ecopage)		0					25	0	0	0	0	0	0	0	0		0
6165	74	Mpombi		Boende	39	2	Nensjere			-1	0	0		0	0	-1	0		0	-1		-1	0	0	0		0	-1	0	0	-1			0					39	0	0	0	0	0	0	0	0		-1
6164	73	Mpombi		Boende	42	1	peasant			-1	0	0		0	0	-1	0		-1	0		-1	0	0	-1		-1	0	0	-1	0			0					30	0	0	0	0	0	0	0	0		0
6162	71	Mpombi		Boende	45	1	hunter			-1	0	0		0	0	-1	0	0	-1	0		0	0	0	-1		-1	-1	0	0	0			-1	-1	-1	-1	0	40	0	0	0	0	0	0	0	0		0
9063	8	Nbanda	Tshuapa	Nonkoto	10	1	pupil																																	-1	0	0	0	0	0		0
9062	5	Nbanda	Tshuapa	Nonkoto	11	1	pupil																																	-1	0	0	0	0	0		0
9019	9	Nbanda	Tshuapa	Monkoto	41	2	peasant																																	-1	0	0	0	0	-1		0
9018	3	Nbanda	Tshuapa	Monkoto	38	1	hunter , peasant																																	0	0	0	0	0	0		-1	a la foret
9017	5	Nbanda	Tshuapa	Monkoto	59	1	peasant																																	-1	0	0	0	0	0		0
9016	4	Nbanda	Tshuapa	Monkoto	39	1	peasant																																	-1	0	0	0	0	0		0
9015	3	Nbanda	Tshuapa	Monkoto	24	2	housewife																																	-1	0	0	0	0	0		0
9014	7	Nbanda	Tshuapa	Monkoto	14	1	pupil																																	-1	0	0	0	0	0		0
9013	8	Nbanda	Tshuapa	Monkoto	18	1	pupil																																	-1	0	0	0	0	0		0
9012	5	Nbanda		Monkoto	18	1	pupil																																	-1	0	0	0	0	0		0
9010	10	Nbanda	Tshuapa	Monkoto	17	2	pupil																																	-1	0	0	0	0	0		0
9005	12	Nbanda	Tshuapa	Monkoto	11	1	pupil																																	-1	0	0	0	0	0		0
9004	15	Nbanda	Tshuapa	Monkoto	8	1	pupil																																	-1	0	0	0	0	0		0
9003	14	Nbanda	Tshuapa	Monkoto	12	1	pupil																																	-1	0	0	0	0	0		0
6355	17	Nkasa		Boende	55	1	hunter			-1	0	0		-1	0	0	0		-1	0		0	0	0	-1		-1	0	0	0	0			-1	-1	-1	0	0	55	0	0	0	0	0	0	0	0		0
6354	18	Nkasa		Boende	36	1	nurse			-1	0	0		0	0	-1	0		-1	0		-1	0	0	0		0	-1	0	-1	0			0					36	0	0	0	0	0	0	0	0		-1
6353	19	Nkasa		Boende	68	1	farmer			-1	0	0		-1	0	0	0		-1	0		0	0	0	-1		0	-1	0	0	0			0					60	0	0	0	0	0	0	0	0		0
6352	20	Nkasa		Boende	45	1	teacher			-1	0	0		-1	0	0	0		-1	0		0	0	0	-1		0	-1	0	-1	0			-1	-1	-1	0	0	19	0	0	0	0	0	0	0	0		0
6351	21	Nkasa		Boende	38	2	farmer			-1	0	0		-1	0	0	0		-1	0		0	0	0	-1		0	-1	-1	-1	-1			0					38	0	0	0	0	0	0	0	0		0
6350	22	Nkasa		Boende	32	2	farmer			-1	0	0		0	0	-1	0		-1	0		0	0	0	-1		0	-1	-1	-1	-1	Ecopage		0					32	0	0	0	0	0	0	0	0		-1
6349	23	Nkasa		Boende	36	2	farmer			0	0	0	4	0	0	0	0	0	-1	0		0	0	0	-1		0	-1	-1	-1	-1			-1	-1	-1	-1	0	22	0	0	0	0	0	0	0	0		0
6348	24	Nkasa		Boende	46	2	farmer			-1	0	0		-1	0	0	0		-1	0		0	0	0	-1		0	-1	-1	-1	-1			0					11	0	0	0	0	0	0	0	0		-1
6346	26	Nkasa		Boende	38	2	Alcohol distiller			-1	0	0		0	0	-1	0		-1	0		0	0	0	0	0	0	-1	0	-1	-1			0					9	0	0	0	0	0	0	0	0		-1
6345	27	Nkasa		Boende	35	2	vendor			-1	0	0		-1	0	0	0		-1	0		0	0	0	-1		0	-1	-1	-1	-1			0					10	0	0	0	0	0	0	0	0		0
6344	28	Nkasa		Boende	16	1	pupil			-1	0	0		0	0	-1	0		-1	0		0	0	0	-1		0	-1	0	0	-1			0					16	0	0	0	0	0	0	0	0		0
6342	29	Nkasa		Boende	14	2	pupil			-1	0	0		-1	0	0	0		-1	0		0	0	0	-1		0	-1	-1	-1	-1			0					14	0	0	0	0	0	0	0	0		-1
6341	32	Nkasa		Boende	14	1	pupil			-1	0	0		-1	0	0	0		-1	0		0	0	0	-1		0	0	0	-1	0			0					14	0	0	0	0	0	0	0	0		0
6340	33	Nkasa		Boende	18	2	pupil			-1	0	0		-1	0	0	0		-1	0		0	0	0	-1		0	0	0	-1	-1			0					13	0	0	0	0	0	0	0	0		0
6310	30	Nkasa		Boende	13	1	pupil			-1	0	0		0	0	-1			-1	0		-1	0	0			0	0	0	-1	0			0	0	0	0	0	13	0	0	0	0	0	0	0	0		-1
6309	31	Nkasa		Boende	14	1	pupil			-1	0	0		0	0	-1	0		-1	0		0	0	0	-1		0	0	0	-1	-1			-1	-1	-1	-1	0	14	0	0	0	0	0	0	0	0		-1
6308	2	Nkasa		Boende	38	1	farmer			-1	0	0		0	0	-1	0		-1	0		0	0	0	-1		-1	-1	-1	-1	0			-1	-1	-1	0	0	38	0	0	0	0	0	0	0	0		0
6307	3	Nkasa		Boende	51	1	farmer			-1	0	0		0	0	-1	0		-1	0		0	0	0	-1		-1	-1	-1	0	0			0					19	0	0	0	0	0	0	0	0		0
6306	4	Nkasa		Boende	58	1	buillder			-1	0	0		0	0	-1	0		-1	0		-1	0	0	0		-1	-1	0	-1	0			-1	-1	-1	-1	0	45	0	0	0	0	0	0	0	0		0
6305	5	Nkasa		Boende	35	1	Couturier			-1	0	0		-1	0	0	0		-1	0		0	0	0	-1		-1	0	0	0	0			0					32	0	0	0	0	0	0	0	0		0
6304	6	Nkasa		Boende	4	1	hunter			-1	0	0		-1	0	0	0		-1	0		0	0	0	-1		-1	0	0	0	0			-1	-1	-1	0	0	44	0	0	0	0	0	0	0	0		0
6303	7	Nkasa		Boende	7	1	farmer			-1				-1					-1						-1		0	-1	0	0	0			0					53	0	0	0	0	0	0	0	0		0
6302	8	Nkasa		Boende	56	1	farmer			-1	0	0		0	0	-1	0		-1	0		-1	0	0	0		0	-1	0	-1	0			-1	-1	-1	0	0	51	0	0	0	0	0	0	0	0		-1
6301	9	Nkasa		Boende	57	1	civil servent			-1	0	0		0	0	-1	0		-1	0		-1	0	0	0		0	-1	0	0	-1			-1	-1	-1	-1	0	-1	0	0	0	0	0	0	0	0		0
6300	10	Nkasa		Boende	38	1	breeder			-1	0	0		0	0	-1	0		-1	0		-1	0	0	0		0	-1	0	0	0			-1	-1	-1	0	0	38	0	0	0	0	0	0	0	0		0
6299	11	Nkasa		Boende	72	1	decorator			-1	0	0		0	0	-1	0		-1	0		-1	0	0	0		0	0	-1	0	0								2	0	0	0	0	0	0	0	0		-1
6298	12	Nkasa		Boende	44	1	farmer			-1	0	0		-1	0	0	0		-1	0		0	0	0	-1		0	-1	0	0	-1			0					44	0	0	0	0	0	0	0	0		0
6297	13	Nkasa		Boende	41	1	shepherd			-1	0	0		0	0	-1	0		-1	0		0	0	0	-1		-1	-1	0	0	0			-1	-1	-1	-1	0	41	0	0	0	0	0	0	0	0		0
6296	14	Nkasa		Boende	39	1	farmer			-1	0	0		-1	0	0	0		-1	0		0	0	0	-1		0	-1	0	0	0			0					30	0	0	0	0	0	0	0	0		0
6295	15	Nkasa		Boende	47	1	civil servent			-1	0	0		0	0	-1	0		-1	0		-1	0	0	0		0	-1	0	-1	0			0					47	0	0	0	0	0	0	0	0		0
6294	16	Nkasa		Boende	49	1	farmer			-1	0	0		-1	0	0	0		-1	0		0	0	0	-1		0	-1	-1	-1	-1			0					30	0	0	0	0	0	0	0	0		-1
6293	38	Nkasa		Boende	13	1	pupil			-1	0	0		-1	0	0	0		-1	0		0	0	0	-1														13	0	0	0	0	0	0	0	0		-1
6292	39	Nkasa		Boende	16	1	pupil			-1	0	0		-1	0	0	0		-1	0		-1	0	0	0														16	0	0	0	0	0	0	0	0		0
6291	40	Nkasa		Boende	17	1	pupil			-1	0	0		-1	0	0	0		-1	0		0	0	0	-1														17	0	0	0	0	0	0	0	0		0
6290	41	Nkasa		Boende	19	2	hunter			-1	0	0		-1	0	0	0		-1	0		0	0	0	-1														19	0	0	0	0	0	0	0	0		0
6289	42	Nkasa		Boende	20	1	farmer			-1	0	0		0	0	-1	0		-1	0		0	0	0	0	0													18	0	0	0	0	0	0	0	0		0
6288	43	Nkasa		Boende	26	1	farmer			-1	0	0		0	0	-1	0		-1	0		0	0	0	-1														26	0	0	0	0	0	0	0	0		-1
6287	44	Nkasa		Boende	22	2	pupil			-1	0	0		0	0	-1	0		-1	0		0	0	0	0	0													22	0	0	0	0	0	0	0	0		-1
6286	45	Nkasa		Boende	32	2	farmer			-1	0	0		0	0	-1	0		-1	0		0	0	0	-1														32	0	0	0	0	0	0	0	0		0
6285	46	Nkasa		Boende	24	2	farmer			-1	0	0		0	0	0	0	0	-1	0		0	0	0	0	0													19	0	0	0	0	0	0	0	0		0
6284	47	Nkasa		Boende	33	1	farmer			-1	0	0		0	0	-1	0		-1	0		0	0	-1	0														33	0	0	0	0	0	0	0	0		0
6283	48	Nkasa		Boende	35	1	farmer			-1	0	0		0	0	-1	0		-1	0		0	0	0	0	0													35	0	0	0	0	0	0	0	0		-1
6282	49	Nkasa		Boende	30	1	hunter			-1	0	0		0	0	-1	0		-1	0		0	0	-1	0														30	0	0	0	0	0	0	0	0		-1
6279	1	Nkasa		Boende	82	1	farmer			-1	0	0		-1	0	0	0		-1	0		0	0	0	-1														29	0	0	0	0	0	0	0	0		0
6278	60	Nkasa		Boende	19	1	farmer			-1	0	0		0	0	-1	0		-1	0		0	0	-1	0														19	0	0	0	0	0	0	0	0		-1
6277	61	Nkasa		Boende	24	1	hunter			-1	0	0		0	0	-1	0		-1	0		0	0	0	-1														24	0	0	0	0	0	0	0	0		-1
6276	62	Nkasa		Boende	29	1	farmer			-1	0	0		0	0	-1	0		-1	0		0	0	0	-1														29	0	0	0	0	0	0	0	0		0
6275	63	Nkasa		Boende	23	1				-1	0	0		-1	0	0	0		-1	0		0	0	0	0	0													-1	0	0	0	0	0	0	0	0		-1
6274	64	Nkasa		Boende	35	1	farmer			-1	0	0		0	0	0	0	0	-1	0		0	0	0	0	0													35	0	0	0	0	0	0	0	0		-1
6273	65	Nkasa		Boende	19	1	farmer			-1	0	0		0	0	-1	0		-1	0		0	0	-1	0														19	0	0	0	0	0	0	0	0		-1
6269	50	Nkasa		Boende	29	1	farmer			-1	0	0		0	0	-1	0		-1	0		0	-1	0	0														29	0	0	0	0	0	0	0	0		0
6268	51	Nkasa		Boende	30	2	farmer			-1	0	0		0	0	-1	0		-1	0		0	0	-1	0														26	0	0	0	0	0	0	0	0		-1
6267	52	Nkasa		Boende	34	1	hunter			-1	0	0		-1	0	0	0		-1	0		0	0	0	-1														28	0	0	0	0	0	0	0	0		0
6266	57	Nkasa		Boende	32	1	farmer			-1	0	0		0	0	-1	0		-1	0		0	0	-1	0														32	0	0	0	0	0	0	0	0		-1
6265	34	Nkasa		Boende	17	1	pupil			-1	0	0		-1	0	0	0		-1	0		0	0	0	-1														2	0	0	0	0	0	0	0	0		-1
6264	35	Nkasa		Boende	15	2	housekeeper			-1	0	0		0	0	-1	0		-1	0		-1	0	0	0														15	0	0	0	0	0	0	0	0		0
6263	36	Nkasa		Boende	13	1	pupil			-1	0	0		0	0	-1	0		-1	0		0	0	0	-1														7	0	0	0	0	0	0	0	0		-1
6262	37	Nkasa		Boende	18	1	vendor			-1	0	0		-1	0	0	0		-1	0		0	0	0	-1														7	0	0	0	0	0	0	0	0		0
6252	54	Nkasa		Boende	22	1	farmer			-1	0	0		0	0	-1	0		-1	0		0	0	-1	0		0	-1	-1	-1	-1			0					19	0	0	0	0	0	0	0	0		0
6251	55	Nkasa		Boende	31	1	farmer			-1	0	0		0	0	-1	0		-1	0		0	0	0	-1		-1	-1	-1	-1	0	Not Specified		0					29	0	0	0	0	0	0	0	0		-1
6250	56	Nkasa		Boende	30	2	Alcohol vendor			-1	0	0		0	0	-1	0		-1	0		0	0	0	0	0	0	-1	-1	-1	-1			-1	0				30	0	0	0	0	0	0	0	0		-1
6249	57	Nkasa		Boende	19	1	pupil			-1	0	0		0	0	-1	0		-1	0		0	0	0	-1		0	-1	0	-1	0			0					18	0	0	0	0	0	0	0	0		-1
6248	58	Nkasa		Boende	21	1	pupil			-1	0	0		0	0	-1	0		-1	0		0	0	0	-1		0	-1	0	-1	0			0					21	0	0	0	0	0	0	0	0		-1
6247	59	Nkasa		Boende	19	1	repairer			-1	0	0		0	0	-1	0		-1	0		0	0	0	-1		0	9	0	0	-1			0					19	0	0	0	0	0	0	0	0		0
6007	98	Nsonge		Boende	34	2	hunter			-1	0	0		0	-1	0	0		-1	0		0	0	0	-1		-1	0	0	0	0			-1	-1	-1	-1	0	21	0	0	0	0	0	0	0	0		0
289	302	Sambwankoy		Equateur	53	1	farmer																																18	-1	0	0	0	0	0	-1	-1	Also at home	0
288	301	Sambwankoy		Equateur	26	1	hunter																																20	-1	0	0	0	0	-1	-1	-1	Even at home	0
287	230	Sambwankoy		Equateur	74	2	farmer, widow																																	-1	0	0	0	0	0	-1	0		0
286	299	Sambwankoy		Equateur	44	1	farmer																																44	-1	0	0	0	0	-1	-1	-1	Pigs in the pen	0
285	298	Sambwankoy		Equateur	37	1	hunter																																37	-1	0	0	0	0	-1	-1	-1	Hens in the house	0
284	297	Sambwankoy		Equateur	74	1	farmer																																48	-1	0	0	0	0	0	-1	-1	Also in the house, pigs in the pen	0
283	296	Sambwankoy		Equateur	62	1	hunter, farmer																																33	-1	0	0	0	0	-1	-1	0		0
282	295	Sambwankoy		Equateur	62	1	farmer, hunter																																62	-1	-1	0	0	0	0	-1	0		0
281	294	Sambwankoy		Equateur	51	1	hunter																																51	-1	0	0	0	0	-1	-1	-1	Pigs in the pen	0
280	293	Sambwankoy		Equateur	68	2	farmer, widow																																44	-1	0	0	0	0	0	-1	-1	Also at the house	0
279	292	Sambwankoy		Equateur	39	1	hunter, farmer																																34	-1	0	0	0	0	-1	-1	0		0
278	291	Sambwankoy		Equateur	47	2	farmer																																19	-1	0	0	0	0	-1	-1	0		0
277	290	Sambwankoy		Equateur	57	1	hunter, farmer																																57	-1	0	0	0	0	-1	-1	-1	Pigs in the pen	0
6183	47	Watsi		Boende	26	2	peasant			0	-1	-1		0	0	-1	0		0	-1		-1	0	0	0		0	-1	-1	0	-1			0					2	0	0	0	0	0	0	0	0		0
6182	46	Watsi		Boende	65	1	peasant			0	-1	-1		0	0	-1	0		0	-1		-1	0	0	0		0	0	0	0	-1			0					40	0	0	0	0	0	0	0	0		-1
6181	45	Watsi		Boende	35	2	Maihesse			0	-1	-1		0	0	-1	0		0	-1		-1	0	0	0									0					7	0	0	0	0	0	0	0	0		0
6180	44	Watsi			52	2	Sebretouire			0	-1	-1		0	0	0	-1	3	0	-1		-1	0	0	0	4	0	0	0	0	0	Je ne pas pas en foret		0					20	0	0	0	0	0	0	0	0		0
6179	43	Watsi		Boende	61	1	peasant			0	-1	0		0	0	-1	0	3	0	-1		-1	0	0	0		0	-1	0	0	0			0					30	0	0	0	0	0	0	0	0		0
6178	42	Watsi		Boende	43	1	Rubber plant manager			0	-1	0		0	0	0	0	3	0	0	4	-1	0	0	0		0	0	0	0	0	Jene pant pas ou foret		0					3	0	0	0	0	0	0	0	0		0
6144	41	Watsi		Boende	36	1	nurse			0	-1	-1		0	0	-1	0	3	0	-1		-1	0	0	0	4	0	0	0	0	0	je ne pars pas eau jeret		-1					3	0	0	0	0	0	0	0	0		0
6143	40	Watsi		Boende	27	1	Assistant Sayeaire (plantation)			0	-1	-1		0	0	-1	0	3	0	-1		-1	0	0	0									0					7	0	0	0	0	0	0	0	0		0
6142	39	Watsi		Boende	35	2	Chef d'e ruipe (Hantat)			0	-1	0		0	0	-1	0		0	-1		-1	0	0	0									0						0	0	0	0	0	0	0	0		0
6141	38	Watsi		Boende	30	1	Chef d'e ruipe (Hantat)			0	0	-1		0	0	-1	0		0	-1		-1	0	0	0									0						0	0	0	0	0	0	0	0		0
9296	25	Weliya	Tshuapa	Equateur	9	2	child																																9	-1	0	0	0	0	0		0
9295	4	Weliya	Tshuapa	Equateur	35	1	parent																																35	-1	0	0	0	0	-1		0
9294	3	Weliya	Tshuapa	Equateur	32	1	parent																																32	-1	0	0	0	0	-1		0
9270	24	Weliya	Tshuapa	Equateur	11	2	child																																	-1	0	0	0	0	0		0
9148	12	Weliya	Tshuapa	Equateur	18	1	adult																																18	-1	0	0	0	0	0		0
9147	14	Weliya	Tshuapa	Equateur	14	1	child																																1	-1	0	0	0	0	0		0
9146	13	Weliya	Tshuapa	Equateur	15	2	child																																15	-1	0	0	0	0	0		0
9145	23	Weliya	Tshuapa	Equateur	12	2	child																																12	-1	0	0	0	0	0		0
9137	6	Weliya	Tshuapa	Equateur	37	2	housewife																																16	-1	0	0	0	0	0		0
9136	7	Weliya	Tshuapa	Equateur	66	2	housewife																																29	-1	0	0	0	0	-1		0
9135	8	Weliya	Tshuapa	Equateur	39	2	housewife																																	-1	0	0	0	0	0		0
9134	2	Weliya	Tshuapa	Equateur	20	2	child																																20	-1	0	0	0	0	0		0
9133	1	Weliya	Tshuapa	Equateur	23	2	parent																																23	-1	0	0	0	0	-1		0
9132	3	Weliya	Tshuapa	Equateur	32	1	parent																																32	-1	0	0	0	0	-1		0
9131	9	Weliya			38	1																																	30	-1	0	0	0	0	0		0
9130	10	Weliya			42	1																																	28	-1	0	0	0	0	0		0
9129	11	Weliya			40	1																																	40	-1	0	0	0	0	0		0
9058	16	Weliya	Tshuapa	Equateur	17	1	adolescent																																17	-1	0	0	0	0	0		0
9057	15	Weliya			14	2	pupil																																	-1	0	0	0	0	0		0
9056	22	Weliya	Tshuapa	Tquateur	8	2	child																																8	-1	0	0	0	0	0		0
9055	21	Weliya	Tshuapa	Equateur	11	2	child																																11	-1	0	0	0	0	0		0
9035	20	Weliya	Tshuapa	Equateur	12	2	child																																12	-1	0	0	0	0	0		0
9034	18	Weliya			12	1	pupil																																12	-1	0	0	0	0	0		0
9033	19	Weliya			12	1	pupil																																	-1	0	0	0	0	0		0
9032	17	Weliya	Tshuapa	Equateur	9	1	child																																9	-1	0	0	0	0	-1		0
9297	1	Weliya	Tsuapa	Equateur	9	1	child			-1				-1					-1		0	-1																	9	-1	0	0	0	0	0	0	0
246	128	Weliya		Equateur	38	2	housewife																																	-1	0	0	0	0	-1	0	0		0
245	127	Weliya		Equateur	39	2	peasant																																	-1	0	0	0	0	-1	0	0		0
244	126	Weliya		Equateur	46	2	peasant																																	-1	0	0	0	0	-1	-1	-1	The fields	0
243	125	Weliya		Equateur	29	2	peasant																																2	-1	0	0	0	0	0	-1	0		0
242	124	Weliya		Equateur	31	2	housewife																																15	-1	0	0	0	0	0	-1	-1	In the house	0
241	123	Weliya		Equateur	35	2	housewife																																20	-1	0	0	0	0	0	0	0		-1
240	122	Weliya		Equateur	39	2	housewife																																29	-1	0	0	0	0	0	-1	0		0
239	121	Weliya		Equateur	37	2	peasant																																21	-1	0	0	0	0	0	-1	0		0
238	120	Weliya		Equateur	18	2	housewife																																18	-1	0	0	0	0	0	0	0		-1
237	119	Weliya		Equateur	20	2	pupil																																15	-1	0	0	0	0	0	0	0		-1
236	118	Weliya		Equateur	61	2	peasant																																60	-1	0	0	0	0	0	-1	0		0
235	117	Weliya		Equateur	21	2	pupil																																16	-1	0	0	0	0	0	-1	0		0
234	116	Weliya		Equateur	22	2	housewife																																20	-1	0	0	0	0	0	-1	-1	Sometimes in the house	0
233	115	Weliya		Equateur	60	2	peasant																																30	-1	0	0	0	0	0	-1	0		0
232	114	Weliya		Equateur	39	2	peasant																																30	-1	0	0	0	0	0	0	0		-1
231	148	Weliya		Equateur	52	1	chief of the village, peasant																																52	-1	0	0	0	0	0	-1	0		0
230	147	Weliya		Equateur	51	1	peasant																																51	-1	0	0	0	0	0	0	0		-1
229	146	Weliya		Equateur	47	1	peasant																																40	-1	0	0	0	0	0	-1	0		0
228	145	Weliya		Equateur	45	1	hunter																																45	-1	0	0	0	0	0	-1	0		0
227	144	Weliya		Equateur	43	1	pastor																																	-1	0	0	0	0	-1	-1	-1	The fields	0
226	143	Weliya		Equateur	41	1	peasant																																	-1	0	0	0	0	0	-1	0		0
225	142	Weliya		Equateur	40	1	nurse																																30	-1	0	0	0	0	0	-1	0		0
224	141	Weliya		Equateur	37	1	peasant																																27	-1	0	0	0	0	0	-1	0		0
223	140	Weliya		Equateur	36	1	teacher																																	-1	0	0	0	0	0	-1	0		0
222	139	Weliya		Equateur	35	1	peasant																																30	-1	0	0	0	0	0	0	0		-1
221	138	Weliya		Equateur	35	1	peasant																																35	-1	0	0	0	0	0	0	0		-1
220	137	Weliya		Equateur	30	1	peasant																																30	-1	0	0	0	0	0	-1	0		0
219	136	Weliya		Equateur	29	1	fisher																																20	-1	0	0	0	0	0	0	0		-1
218	135	Weliya		Equateur	28	1	farmer																																	-1	0	0	0	0	-1	-1	-1	The fields	0
217	134	Weliya		Equateur	29	1	fisher																																29	-1	0	0	0	0	0	0	0		-1
216	133	Weliya		Equateur	26	1	peasant																																20	-1	0	0	0	0	0	-1	0		0
215	132	Weliya		Equateur	24	1	peasant																																20	-1	0	0	0	0	0	0	0		-1
214	131	Weliya		Equateur	19	1	hunter																																19	-1	0	0	0	0	0	-1	0		0
213	130	Weliya		Equateur	30	2	peasant																																12	-1	0	0	0	0	0	-1	-1	From the household basin	0
212	129	Weliya		Equateur	58	2	peasant																																	-1	0	0	0	0	-1	0	0		-1
[truncated: 186 more columns]
